# Supplementary material for: The Impact of Pre- and Postarrival Mechanisms on Self-rated Health and Life Satisfaction Among Refugees in Germany
Source: Front Sociol. 2021 Jul 6;6:693518. doi: 10.3389/fsoc.2021.693518 (PMC8289889; doi:10.3389/fsoc.2021.693518)
Supplement: Supplementary file 3 [file DataSheet2.ZIP]

Archive with 12 entries (12 files):
- _PROJECT_MASTER_.do
- __MACOSX/.__PROJECT_MASTER_.do
- _readme 01.05.2021.txt
- __MACOSX/.__readme 01.05.2021.txt
- 1_Data_generate.do
- __MACOSX/._1_Data_generate.do
- 2_Data_analyses.do
- __MACOSX/._2_Data_analyses.do
- 3_robustness_check.do
- __MACOSX/._3_robustness_check.do
- config.do
- __MACOSX/._config.do
