# Supplementary material for: The Impact of Pre- and Postarrival Mechanisms on Self-rated Health and Life Satisfaction Among Refugees in Germany
Source: Front Sociol. 2021 Jul 6;6:693518. doi: 10.3389/fsoc.2021.693518 (PMC8289889; doi:10.3389/fsoc.2021.693518)
Supplement: Supplementary file 3 [file DataSheet2.ZIP › _PROJECT_MASTER_.do]

/*------------------------------------------------------------------------------
  ------------------------------------------------------------------------------
*~*~*~*~*~*~*~*~*~*~*~*~*~*~*~*~*~*~*~*~*~*~*~*~*~*~*~*~*~*~*~*~*~*~*~*~*~*~*~*~*
*~*~*~*~*~*~*~*~*~*~*~*~*~*~*~*~*~*~*~*~*~*~*~*~*~*~*~*~*~*~*~*~*~*~*~*~*~*~*~*~*
*		Elena Ambrosetti, Hans Dietrich, Yuliya Kosyakova, Alexander Patzina (2021). 
*		The impact of pre- and postarrival mechanisms on self-rated health and 
*		life satisfaction among refugees in Germany
*		In preparation for Frontiers of Sociology 

*		corresponding author: Yuliya Kosyakova
*		e-Mail for correspondence: Yuliya.Kosyakova@alumni.eui.eu
*~*~*~*~*~*~*~*~*~*~*~*~*~*~*~*~*~*~*~*~*~*~*~*~*~*~*~*~*~*~*~*~*~*~*~*~*~*~*~*~*
*~*~*~*~*~*~*~*~*~*~*~*~*~*~*~*~*~*~*~*~*~*~*~*~*~*~*~*~*~*~*~*~*~*~*~*~*~*~*~*~*

********************************************************************************
********************************************************************************
* Author: Yuliya Kosyakova  												****	
																			****
* Date: 31.05.2021															****
********************************************************************************
********************************************************************************
  
  PROJECT MASTER FILE
  
  The syntax of the empirical analysis is divided into sub-files, each 
  of which completes a specific step in the analysis. 
  
  This master file runs each of these steps in the right order. 
  You can run the complete analysis by executing this file.
 
  The syntax for the project is split into the following steps:
  
  DATA PREPARATION 
  
	01) Preparing survey data
		Selecting the analytical sample
  
  DATA ANALYSIS 
  
	02) All analyses presented in the paper
	   
	   
 
  Detailed documentation can be found in the respective sub-files. 
  
  The configuration file 'config.do' defines important 
  settings (= paths) as well as various programs needed for the analysis. 
  Before executing any other do-file, this file should always run first. 
  

------------------------------------------------------------------------------
------------------------------------------------------------------------------*/
*change to the folder with do-files
cd ".../WorkinProg_Ref_Health/Analyses/"
// call the configuration file
run config 	

/*------------------------------------------------------------------------------
 ------------------------------------------------------------------------------
 
 DATA PREPARATION 
 
 ------------------------------------------------------------------------------
------------------------------------------------------------------------------*/

/*------------------------------------------------------------------------------
 0-10) Preparing the original survey data (SOEP v.36), cleaning
		Sample selection
------------------------------------------------------------------------------*/
do 1_Data_generate.do 


/*------------------------------------------------------------------------------
 ------------------------------------------------------------------------------
 
 DATA ANALYSIS 
 
 ------------------------------------------------------------------------------
------------------------------------------------------------------------------*/

/*------------------------------------------------------------------------------
 All analyses presented in the paper. All Tables and Figures are generated. 
------------------------------------------------------------------------------*/
* Descriptive analyses
* Multivariate analyses

do 2_Data_analyses.do


* Robustness analyses
do 3_robustness_check.do


********************************************************************************
********************************************************************************
********************************************************************************
********************************************************************************

exit
