# Supplementary material for: The Impact of Pre- and Postarrival Mechanisms on Self-rated Health and Life Satisfaction Among Refugees in Germany
Source: Front Sociol. 2021 Jul 6;6:693518. doi: 10.3389/fsoc.2021.693518 (PMC8289889; doi:10.3389/fsoc.2021.693518)
Supplement: Supplementary file 3 [file DataSheet2.ZIP › _readme 01.05.2021.txt]

*** Publication

These are the replication files for the following publication:

Elena Ambrosetti, Hans Dietrich, Yuliya Kosyakova, Alexander Patzina (2021). "The impact of pre- and postarrival mechanisms on self-rated health and life satisfaction among refugees in German" Frontiers of Sociology. 


*** Abstract 

In this study, we focus on the evolution of refugees’ well-being in the first years after their arrival in Germany. In contrast to other immigrants (e.g., labor migrants), refugees experience higher risks of unexpected and traumatic events and insecurity before and during their migration and face various legal and structural barriers in the receiving country. We contribute to the existing literature by exploring possible pre- and postarrival determinants of refugees’ life satisfaction and self-rated health upon arrival in Germany and the development of their life satisfaction and self-rated health in the process of becoming established. Applying linear regression and panel models with recent longitudinal data from the IAB-BAMF-SOEP Survey of Refugees in Germany, we find significant effects of prearrival factors, such as traumatic experiences and the complexity of migration, on both life satisfaction and self-rated health at the time of the first interview. Regarding postarrival factors, our results suggest that improvement in language proficiency and labor market status significantly shape refugees’ life satisfaction and self-rated health. The time-dynamic analyses reveal substantial improvements in life satisfaction upon the approval of refugee status and the transition from shared housing to private accommodations. However, we find no improvements in self-rated health due to legal status but rather deterioration effects due to long-term residence in shared housing.

*** Technical requirements

The replications files require Stata (version 16.1) to run.

*** Instructions

1. To run the replication, create a working directory and copy the folder "analyses" including its subfolders in your working directory.
2. Obtain access to the following data from one of the following institutes
	a) the German Institute for Economic Research: SOEP v36, doi: 10.5684/soep-core.v36. 
	b) the Research Data Centre (FDZ) of the German Federal Employment Agency (BA) at the Institute for Employment Research (IAB). DOI: 10.5684/soep.iab-bamf-soep-mig.2019
3. Update the path to Copy the data from the folder "STATA_DEEN_v36/Stata" into the folder "analyses/data/SOEPv36/".
4. In the folder "analyses/" you find the code to replicate the analyses. In this folder, create folders named "data" (for saved data), "output" (for log files, figures and tables), and "ado" (for additional ado-files). In this "analyses", open the file "config.do" and replace [replace with your path] with your paths for "workingDir". Save the changes.
5. Run the file "_PROJECT_MASTER_.do" in Stata. Logfiles will be stored in "analyses/output/". Derived data will be stored in "analyses/data/". Tables and figures will be stored in "analyses/output/".

Note: since the analyses was produced with the preliminary data and weights, the results might slightly differ when produced with the final data release.  

*** Contact

For any questions, do not hesitate to contact me at Yuliya.Kosyakova@iab.de

Date: 01/05/2021
