# Supplementary material for: The Impact of Pre- and Postarrival Mechanisms on Self-rated Health and Life Satisfaction Among Refugees in Germany
Source: Front Sociol. 2021 Jul 6;6:693518. doi: 10.3389/fsoc.2021.693518 (PMC8289889; doi:10.3389/fsoc.2021.693518)
Supplement: Supplementary file 3 [file DataSheet2.ZIP › 1_Data_generate.do]

*~*~*~*~*~*~*~*~*~*~*~*~*~*~*~*~*~*~*~*~*~*~*~*~*~*~*~*~*~*~*~*~*~*~*~*~*~*~*~*~*
*~*~*~*~*~*~*~*~*~*~*~*~*~*~*~*~*~*~*~*~*~*~*~*~*~*~*~*~*~*~*~*~*~*~*~*~*~*~*~*~*
*		Elena Ambrosetti, Hans Dietrich, Yuliya Kosyakova, Alexander Patzina (2021). 
*		The impact of pre- and postarrival mechanisms on self-rated health and 
*		life satisfaction among refugees in Germany
*		In preparation for Frontiers of Sociology 

*		corresponding author: Yuliya Kosyakova
*		e-Mail for correspondence: Yuliya.Kosyakova@alumni.eui.eu
*~*~*~*~*~*~*~*~*~*~*~*~*~*~*~*~*~*~*~*~*~*~*~*~*~*~*~*~*~*~*~*~*~*~*~*~*~*~*~*~*
*~*~*~*~*~*~*~*~*~*~*~*~*~*~*~*~*~*~*~*~*~*~*~*~*~*~*~*~*~*~*~*~*~*~*~*~*~*~*~*~*

/*------------------------------------------------------------------------------
  ------------------------------------------------------------------------------
  1_Data_generate.do
  
  Preparation of the survey data.
  
http://about.paneldata.org/soep/dtc/data-structure.html
  Code	Meaning
-1	no answer / don’t know
-2	does not apply
-3	implausible value
-4	Inadmissable multiple response
-5	Not included in this version of the questionnaire
-6	Version of questionnaire with modified filtering
-8	Question not part of the survey program this year*

------------------------------------------------------------------------------
------------------------------------------------------------------------------*/
// configuration file
run config 


********************************************************************************
********************************************************************************
********************************************************************************
*~*~*~*~*~*~*~*~*~*~*~*~*~*~*~*~*~*~*~*~*~*~*~*~*~*~*~*~*~*~*~*~*~*~*~*~*~*~*~*~*
log using $output/01_data_generate_$date.log, replace
*~*~*~*~*~*~*~*~*~*~*~*~*~*~*~*~*~*~*~*~*~*~*~*~*~*~*~*~*~*~*~*~*~*~*~*~*~*~*~*~*
*~*~*~*~*~*~*~*~*~*~*~*~*~*~*~*~*~*~*~*~*~*~*~*~*~*~*~*~*~*~*~*~*~*~*~*~*~*~*~*~*

*~*~*~*~*~*~*~*~*~*~*~*~*~*~*~*~*~*~*~*~*~*~*~*~*~*~*~*~*~*~*~*~*~*~*~*~*~*~*~*~*
*~*~*~*~*~*~*~*~*~*~*~*~*~*~*~*~*~*~*~*~*~*~*~*~*~*~*~*~*~*~*~*~*~*~*~*~*~*~*~*~*
********************************************************************************
*** #1 retrieve data ***********************************************************
********************************************************************************


	use $SOEP/ppathl.dta, clear 
// later $SOEP v36
	label language EN	

	* only refugees 
	keep if inlist(psample,17,18,19)
	* only respondents in wave 3
	keep if syear >=2016
	tab syear, m
	
	merge 1:1 pid syear using $SOEP/pl.dta
	keep if _merge == 3
	drop _merge
	
	merge 1:1 pid syear syear using $SOEP/biol.dta
	drop if _merge==2
	drop _merge
	
	merge 1:1 pid syear syear using $SOEP/pgen.dta, keepusing(pgpbbila)
	drop if _merge==2
	drop _merge
	
	merge m:1 hid syear using $SOEP/hl.dta,keepusing(hlj0005_h)
	drop if _merge==2
	drop _merge

	merge m:1 hid syear using $SOEP/hgen.dta,keepusing(hgnuts1)
	drop if _merge==2
	drop _merge

	ren psample msample
	drop welle
	clonevar welle = syear

	label variable pid "person identifier"
	label variable msample "original sample"
	label variable sex "sex"
	label variable gebjahr "year of birth"
 
	sort pid welle
	isid pid welle
	xtset pid welle

	bys pid (welle): gen n = _n
	

putexcel clear
putexcel set $output/Table_S1.xlsx, replace
putexcel A1= "Sample Selection"
putexcel A3= "Step"
putexcel B3= "Observations"
putexcel C3= "Person-Year"

putexcel A4= "Original Data"
xtsum pid 
local n = r(n)
local N = r(N)
putexcel B4= "`n'"
putexcel C4= "`N'"

local excel = 5

*~*~*~*~*~*~*~*~*~*~*~*~*~*~*~*~*~*~*~*~*~*~*~*
*~*~*~*~*~*~*~*~*~*~*~*~*~*~*~*~*~*~*~*~*~*~*~*
gen minuswelle = - welle

gen country = .
lab def country 760 "SYR" 232 "ERI" 4 "AFG" 368 "IRQ", replace
lab val country country 
replace country = 760 if plj0014_v1 == 30 & n == 1
replace country = 232 if plj0014_v1 == 89 & n == 1
replace country = 4 if plj0014_v1 == 43 & n == 1
replace country = 368 if plj0014_v1 == 60 & n == 1
label var country "Country of origin"

bys pid (welle): carryforward country, replace

keep if country < .
tab welle


putexcel A`excel'= "SYR, ERI, AFG, IRQ"
xtsum pid 
local n = r(n)
local N = r(N)
putexcel B`excel'= "`n'"
putexcel C`excel'= "`N'"
local excel = `excel'+1
 

*~*~*~*~*~*~*~*~*~*~*~*~*~*~*~*~*~*~*~*~*~*~*~*~*~*~*~*~*~*~*~*~*~*~*~*~*~*~*~*~*
*~*~*~*~*~*~*~*~*~*~*~*~*~*~*~*~*~*~*~*~*~*~*~*~*~*~*~*~*~*~*~*~*~*~*~*~*~*~*~*~*
* keep only those with refugee questionnaire

tab instrument, m
gen nonrefuge = 0
replace nonrefuge = 1 if inlist(instrument,95,103,105,151)
xtsum nonrefuge

bys pid (welle): egen helpvar = max(nonrefuge)
list pid welle nonrefuge helpvar instrument if helpvar == 1
list pid welle nonrefuge helpvar instrument if inlist(pid,37097402,38177603)
* allbeit inbetween these respondents received refugee questionnaire, is not clear 
* whether they could be identified as refugees -> drop

drop if helpvar == 1

putexcel A`excel'= "with refugee questionnaire"
xtsum pid 
local n = r(n)
local N = r(N)
putexcel B`excel'= "`n'"
putexcel C`excel'= "`N'"
local excel = `excel'+1


*~*~*~*~*~*~*~*~*~*~*~*~*~*~*~*~*~*~*~*~*~*~*~*~*~*~*~*~*~*~*~*~*~*~*~*~*~*~*~*~*
*~*~*~*~*~*~*~*~*~*~*~*~*~*~*~*~*~*~*~*~*~*~*~*~*~*~*~*~*~*~*~*~*~*~*~*~*~*~*~*~*

* age at first interview
*~*~*~*~*~*~*~*~*~*~*~*~*~*~*~*~*~*~
gen age = welle - ple0010_h if ple0010_h > 0
lab var age "Age"

cap drop agepop
gen agepoph = 1 if age >= 18 & age  <= 55 & n== 1
tab agepoph if n==1
by pid: egen agepop = min(agepoph) 
tab agepop n
tab age n if agepop == 1
keep if agepop == 1


putexcel A`excel'= "aged 18-55 at the first interview"
xtsum pid 
local n = r(n)
local N = r(N)
putexcel B`excel'= "`n'"
putexcel C`excel'= "`N'"
local excel = `excel'+1

*~*~*~*~*~*~*~*~*~*~*~*~*~*~*~*~*~*~*~*~*~*~*~*~*~*~*~*~*~*~*~*~*~*~*~*~*~*~*~*~*
*~*~*~*~*~*~*~*~*~*~*~*~*~*~*~*~*~*~*~*~*~*~*~*~*~*~*~*~*~*~*~*~*~*~*~*~*~*~*~*~*
* keep only those arrived between 2014-2016
recode immiyear (-10/-1 =.)
ren immiyear arrival_yr

keep if arrival_yr >= 2014 & arrival_yr <=2016


putexcel A`excel'= "arrived between 2014-2016"
xtsum pid 
local n = r(n)
local N = r(N)
putexcel B`excel'= "`n'"
putexcel C`excel'= "`N'"
local excel = `excel'+1

by pid: gen N=_N
tab N


*~*~*~*~*~*~*~*~*~*~*~*~*~*~*~*~*~*~*~*~*~*~*~*~*~*~*~*~*~*~*~*~*~*~*~*~*~*~*~*~*
*~*~*~*~*~*~*~*~*~*~*~*~*~*~*~*~*~*~*~*~*~*~*~*~*~*~*~*~*~*~*~*~*~*~*~*~*~*~*~*~*
*first intervies max 3 years after arrival in Germany

tab welle					
gen gaph = welle -arrival_yr   if n==1
bysort pid: egen arrivalgap = max(gaph)
tab arrivalgap if n==1
keep if inrange(arrivalgap,0,3)


putexcel A`excel'= "first interview max 3 years after arrival in Germany"
xtsum pid 
local n = r(n)
local N = r(N)
putexcel B`excel'= "`n'"
putexcel C`excel'= "`N'"
local excel = `excel'+1

* gaps between waves - mark but not drop
sort pid welle
by pid: gen wavegaph = 1 if welle-welle[_n-1] >1
replace wavegaph = . if n==1
by pid: egen wavegap = min(wavegaph)
lab var wavegap "gap-person"
tab wavegap
unique pid if wavegap == 1  //2.291 gap-personen aus 929 personen


*~*~*~*~*~*~*~*~*~*~*~*~*~*~*~*~*~*~*~*~*~*~*~*~*~*~*~*~*~*~*~*~*~*~*~*~*~*~*~*~*
*~*~*~*~*~*~*~*~*~*~*~*~*~*~*~*~*~*~*~*~*~*~*~*~*~*~*~*~*~*~*~*~*~*~*~*~*~*~*~*~*
* first interview in 2016 or 2017. 

sort pid welle
tab n
gen poph = inrange(welle,2016,2017) if n==1
by pid: egen popneu = max(poph)
lab var popneu "First interview in 2016/17"
tab popneu n
keep if popneu ==1


putexcel A`excel'= "first interview in 2016/17"
xtsum pid 
local n = r(n)
local N = r(N)
putexcel B`excel'= "`n'"
putexcel C`excel'= "`N'"
local excel = `excel'+1


*~*~*~*~*~*~*~*~*~*~*~*~*~*~*~*~*~*~*~*~*~*~*~*~*~*~*~*~*~*~*~*~*~*~*~*~*~*~*~*~*
*~*~*~*~*~*~*~*~*~*~*~*~*~*~*~*~*~*~*~*~*~*~*~*~*~*~*~*~*~*~*~*~*~*~*~*~*~*~*~*~*
* participated at least in 2 waves

drop helpvar
bys pid (welle): gen helpvar = _N
tab helpvar 

keep if helpvar >= 2
drop helpvar


putexcel A`excel'= "participated at least in 2 waves"
xtsum pid 
local n = r(n)
local N = r(N)
putexcel B`excel'= "`n'"
putexcel C`excel'= "`N'"
local excel = `excel'+1


*~*~*~*~*~*~*~*~*~*~*~*~*~*~*~*~*~*~*~*~*~*~*~*~*~*~*~*~*~*~*~*~*~*~*~*~*~*~*~*~*
*~*~*~*~*~*~*~*~*~*~*~*~*~*~*~*~*~*~*~*~*~*~*~*~*~*~*~*~*~*~*~*~*~*~*~*~*~*~*~*~*

********************************************************************************
*** #2 clean data ***********************************************************
********************************************************************************


********************************************************************************
* Dependent variables; w/o missings
********************************************************************************
gen gesund = ple0008 if ple0008 > 0
recode gesund 1=5 2=4 3=3 4=2 5=1   
lab def gesund 1"very poor" 5 "very good", replace 
lab val gesund gesund
label var gesund "Self-reported health status"

gen hpp_life_all = plh0182 if plh0182 > -1
lab def hpp_life_all 0"0" 10 "10", replace 
lab val hpp_life_all hpp_life_all
label var hpp_life_all "Self-reported life satisfaction"

*baseline happiness
gen hpp_life_allbaseh = hpp_life_all if n==1	
bysort pid: egen hpp_life_allbase = max(hpp_life_allbaseh)
tab hpp_life_allbase , m

gen gesund_baseh = gesund if n==1 
bysort pid: egen gesund_base = max(gesund_baseh)
tab gesund_base , m

* missing in the first interview:
drop if hpp_life_allbase >= . | gesund_base >= .
* missing in the following interview
drop if gesund >= . | hpp_life_all >= .


putexcel A`excel'= "non-missing on DV (in particular in the first interview)"
xtsum pid 
local n = r(n)
local N = r(N)
putexcel B`excel'= "`n'"
putexcel C`excel'= "`N'"
local excel = `excel'+1


********************************************************************************
* Independent variables: pre-arrival
********************************************************************************

* reasons for leaving the home country (asked only in the first interview)
***************************************
mvdecode lr3146, mv(-10/-2)
bys pid (welle): carryforward lr3146, replace
bys pid (minuswelle): carryforward lr3146, replace

foreach var of varlist lr3136 lr3137 lr3138 lr3139 lr3140 lr3141 lr3142 lr3143 lr3144 lr3145 {
	mvdecode `var', mv(-10/-1)
	bys pid (welle): carryforward `var', replace
	bys pid (minuswelle): carryforward `var', replace
	recode `var' . = 0 if lr3146 != - 1
	tab1 `var',m
	}

egen why_left_family_friend = anymatch(lr3142 lr3143 lr3144 lr3145), v(1)
replace why_left_family_friend = 9 if lr3146 == -1

egen why_left_political = anymatch(lr3136 lr3137 lr3138 lr3139), v(1)
replace why_left_political = 9 if lr3146 == -1
lab var why_left_political "Political reasons to leave home country"

egen why_left_economic = anymatch(lr3140 lr3141), v(1)
replace why_left_economic = 9 if lr3146 == -1

	
gen why_left_agg = 9
replace why_left_agg = 0 if why_left_family_friend==0 & why_left_economic==0
replace why_left_agg = 1 if why_left_family_friend==1 & why_left_economic==0
replace why_left_agg = 2 if why_left_family_friend==0 & why_left_economic==1
replace why_left_agg = 3 if why_left_family_friend==1 & why_left_economic==1
tab why_left_agg

label def why_left_agg 0 "None of these" 1 "Social reasons"  2 "Economic reasons" 3 "Economic & social reasons" , replace
label val why_left_agg why_left_agg	
lab var why_left_agg "Combined reasons to leave home country"
	
tab why_left_agg, m
tab why_left_agg why_left_political, col row


* respondend to flight (asked only in the first interview)
***************************************
gen answer_sensetive_question = lr3096 == 1 if lr3096 > 0
bys pid (welle): carryforward answer_sensetive_question, replace
bys pid (minuswelle): carryforward answer_sensetive_question, replace
lab var answer_sensetive_question "Answer to sensitive questions"

tab answer_sensetive_question lr3096, m
*dummy control approach --> missing to zero as also no report to sensitive questions
recode answer_sensetive_question . = 0

* flight: Number of different modes of transport (asked only in the first interview)
***************************************
mvdecode lr3105, mv(-10/-2)
bys pid (welle): carryforward lr3105, replace
bys pid (minuswelle): carryforward lr3105, replace

foreach var of varlist lr3097 lr3098 lr3099 lr3100 lr3101 lr3102 lr3103 lr3104 {
	mvdecode `var', mv(-10/-1)
	bys pid (welle): carryforward `var', replace
	bys pid (minuswelle): carryforward `var', replace
	recode `var' . = 0 if lr3105 != - 1
	tab1 `var',m
	}

recode lr3105 (. = 0) (-1 = .)
	
egen n_transport = rowtotal(lr3097 lr3098 lr3099 lr3100 lr3101 lr3102 lr3103 lr3104 lr3105), missing
label variable n_transport "number of different modes of transport"

tab n_transport if answer_sensetive_question == 1, m
tab n_transport, m

* flight: Financing flight (asked only in the first interview)
***************************************
mvdecode lr3121, mv(-10/-2)
bys pid (welle): carryforward lr3121, replace
bys pid (minuswelle): carryforward lr3121, replace

foreach var of varlist lr3115 lr3116 lr3117 lr3118 lr3119 lr3120 {
	mvdecode `var', mv(-10/-1)
	bys pid (welle): carryforward `var', replace
	bys pid (minuswelle): carryforward `var', replace
	recode `var' . = 0 if lr3121 != - 1
	tab1 `var',m
	}

gen fin_assets = lr3115 == 1| lr3116 ==1 | lr3117 ==1
lab var fin_assets "Dummy for marketing assets"
replace fin_assets = . if lr3121 == -1 

gen fin_pers = lr3118 == 1| lr3119 ==1 | lr3120 ==1
lab var fin_pers "Dummy for family/friends"
replace fin_pers = . if lr3121 == -1 

* flight: Number of traumatic events (asked only in the first interview)
***************************************
mvdecode lr3129, mv(-10/-2)
bys pid (welle): carryforward lr3129, replace
bys pid (minuswelle): carryforward lr3129, replace

foreach var of varlist lr3122 lr3123 lr3124 lr3125 lr3126 lr3127 lr3128  {
	mvdecode `var', mv(-10/-1)
	bys pid (welle): carryforward `var', replace
	bys pid (minuswelle): carryforward `var', replace
	recode `var' . = 0 if lr3129 == 1
	tab1 `var',m
	}

recode lr3129 (. = 0) (-1 = .)
	
egen n_events_escape = rowtotal(lr3122 lr3123 lr3124 lr3125 lr3126 lr3127 lr3128), missing
label variable n_events_escape "number of traumatic events"
tab n_events_escape lr3129 if answer_sensetive_question == 1, m

tab n_events_escape if answer_sensetive_question == 1, m


********************************************************************************
* Independent variables: post-arrival
********************************************************************************


*lfs nach ILO
***************************************
tab1 plb0022_h plb0424_v2 
tab plb0022_h welle
tab plb0037_h if plb0022_h != 9, m

gen lfs2 = 3 if plb0424_v2 ==1
replace lfs2 = 1 if inlist(plb0022_h,1,2,4)
replace lfs2 = 2 if plg0012 == 1 | plb0022_h ==3 | plb0022_h ==10  //azubis und praktikanten =training
recode lfs2 (.=5)
lab def lfs2  1"work" 2 "edu/training" 3 "jobseeking" 5"inactive"
lab val lfs2 lfs2
lab var lfs2 "labor force status (ILO concept)"
tab lfs2 welle, col chi
clonevar lfs3=lfs2
replace  lfs3 =0 if lfs2 ==1 & plb0037_h == 2
lab def lfs3  0 "permanent working contract" 1"temp work" 2 "edu/training" 3 "jobseeking" 5"inactive"
lab val lfs3 lfs3
lab var lfs3 "labor force status v2 (ILO concept)"
bysort country:  tab lfs3 welle, col chi


* Protection status
***************************************
gen legal_status_agg = . 
lab def legal_status_agg_en 1"In process" ///
	2 "Protection granted " ///
	3 "Protection denied"  4"Other status" 99 "Miss", modify 
lab val  legal_status_agg legal_status_agg_en	
lab var legal_status_agg "Protection status"

replace legal_status_agg = 1 if inlist(plj0680_v1,1) 
replace legal_status_agg = 2 if inlist(plj0680_v1,2,3,4,6,7) 
replace legal_status_agg = 3 if inlist(plj0680_v1,5) 
replace legal_status_agg = 4 if inlist(plj0680_v1,8) 

replace legal_status_agg = 1 if inlist(plj0680_v2,1,9) 
replace legal_status_agg = 2 if inlist(plj0680_v2,2,3,4,6,7) 
replace legal_status_agg = 3 if inlist(plj0680_v2,5,11) 
replace legal_status_agg = 4 if inlist(plj0680_v2,10) 

tab legal_status_agg, m

* Type of residence
*~*~*~*~*~*~*~*~*~*~*~*~*~*~*~*~*~*~
gen  hwunt = hlj0005_h if hlj0005_h > 0
recode hwunt 3 = 1
lab var hwunt "Private flat/house"
label def hwunt 1 "shared accommodation/other" 2 "Private flat/house" 99 "Miss", replace
label val hwunt hwunt

* German Language
*~*~*~*~*~*~*~*~*~*~*~*~*~*~*~*~*~*~

*Speak
g speak_german = plj0071 
lab var speak_german "Subjective German language skills in speaking"
lab def language 1 "Not at all" 2 "Not very well" ///
	3 "Averagely" 4 "Well" 	5 "Very well" 99 "Miss", replace

foreach var of varlist speak_german {
	recode `var' (1=5) (2=4) (3=3) (4=2) (5=1) (-1 -2 -5 = .) // addded -5 as missings category LO
	lab val `var' language
	}

tab speak_german, m

********************************************************************************
* Independent variables: other socio-demographics
********************************************************************************


* male
*~*~*~*~*~*~*~*~*~*~*~*~*~*~*~*~*~*~
tab sex 
xtsum sex
gen male = sex == 1
lab var male "Male"

*Highest professional educational attainment
*~*~*~*~*~*~*~*~*~*~*~*~*~*~*~*~*~*~
gen eduatt = .
#delimit ;
lab def eduatt  
	0 "Missing"
	1 "no professional education" 
	2 "Vocational" 
	3 "University" 
	4 "Other" 
	, replace;
#delimit cr

lab val eduatt eduatt
lab var eduatt "Highest professional educational attainment before migr (participated)"
replace eduatt = 2 if inlist(pgpbbila,1,2,3,11,12,13)
replace eduatt = 3 if inlist(pgpbbila,4,9,14,19)
replace eduatt = 4 if inlist(pgpbbila,5,8,15)
replace eduatt = 1 if lb0228 == 2
bys pid (welle): carryforward eduatt, replace
bys pid (minuswelle): carryforward eduatt, replace

tab eduatt, m
recode eduatt . = 0 

* social and economic status before migration
*~*~*~*~*~*~*~*~*~*~*~*~*~*~*~*~*~*~
label define soz_status0 1 "Much above average" 2 "Above average" ///
	3 "Average" 4 "Below average" 5 "Much below average" ///
	0 "Never worked", modify

* Economic status before migration	
gen ec_status0 = lr3046 if lr3046 > 0
label val ec_status0 soz_status0
label var ec_status0 "Economic status before migration"

* Income status before migration	
gen inc_status0 = lr3041 if lr3041 > 0
label val inc_status0 soz_status0
label var inc_status0 "Income status before migration"
recode inc_status0 . = 0 if lb0248 == 1 | lr3032 == 1 | lr3033_v1 == 1 | lr3033_v2 == 1

bys pid (welle): carryforward inc_status0 ec_status0, replace
bys pid (minuswelle): carryforward inc_status0 ec_status0, replace

gen ses0_comb = .
label var ses0_comb "Socio-economic status before migration"
label def ses0 3 "High" 2 "Medium" 1 "Low" 99"Miss", replace
label val ses0_comb ses0
replace ses0_comb = 3 if inlist(inc_status0,1,2) | inlist(ec_status0,1,2)
replace ses0_comb = 2 if (inlist(inc_status0,3) | inlist(ec_status0,3)) & ses0_comb >= .
replace ses0_comb = 1 if (inlist(inc_status0,4,5,0) | inlist(ec_status0,4,5)) & ses0_comb >= .

tab ses0_comb, m


*Location of the partner in the first interview
***************************************
tab partner, m
tab partner plj0627, m

gen partner_ort_aggr2 = . 
label var partner_ort_aggr2 "Partner in DE (recode partner_ort)"
label def partner_ort_aggr2 0 "No partner" 1 "In Germany" 2 "Abroad" 99 "Missing information", replace 
label val partner_ort_aggr2 partner_ort_aggr2 

replace partner_ort_aggr2 = 0 if partner==0 
replace partner_ort_aggr2 = 1 if inlist(plj0627,1,2,3) //partner in Germany
replace partner_ort_aggr2 = 2 if inlist(plj0627,4,5) //partner not in Germany 
tab partner_ort_aggr2 , m


********************************************************************************
* Control variables
********************************************************************************

* age
*~*~*~*~*~*~*~*~*~*~*~*~*~*~*~*~*~*~
* defined above
sum age

* bundesland
*~*~*~*~*~*~*~*~*~*~*~*~*~*~*~*~*~*~
gen bundesland = . 
lab var bundesland "Federal state"
lab def bundesland 1 "Schleswig-Holstein" ///
	2 "Hamburg" ///
	3 "Lower Saxony" ///
	4 "Bremen" ///
	5 "North Rhine-Westphalia" ///
	6 "Hesse" ///
	7 "Rhineland-Palatinate" ///
	8 "Baden-Wuerttemberg" ///
	9 "Bavaria" ///
	10 "Saarland" ///
	11 "Berlin" ///
	12 "Brandenburg" ///
	13 "Mecklenburg-Hither Pomerania" ///
	14 "Saxony" ///
	15 "Saxony-Anhalt" ///
	16 "Thuringia" ///
	99 "missing" ///
	, replace
lab val bundesland bundesland

replace bundesland = 1 if hgnuts1 == 15
replace bundesland = 2 if hgnuts1 == 6
replace bundesland = 3 if hgnuts1 == 9
replace bundesland = 4 if hgnuts1 == 5
replace bundesland = 5 if hgnuts1 == 10
replace bundesland = 6 if hgnuts1 == 7
replace bundesland = 7 if hgnuts1 == 11
replace bundesland = 8 if hgnuts1 == 1
replace bundesland = 9 if hgnuts1 == 2
replace bundesland = 10 if hgnuts1 == 12
replace bundesland = 11 if hgnuts1 == 3
replace bundesland = 12 if hgnuts1 == 4
replace bundesland = 13 if hgnuts1 == 8
replace bundesland = 14 if hgnuts1 == 13
replace bundesland = 15 if hgnuts1 == 14
replace bundesland = 16 if hgnuts1 == 16
replace bundesland = 99 if hgnuts1 == .
	
tab bundesland, m

*Other Persons Present  at interview
*~*~*~*~*~*~*~*~*~*~*~*~*~*~*~*~*~*~
g present_interv=1 if ( plk0019 == 1 & plk0020 != 1 )
replace present_interv=2 if ( plk0020 == 1 & present_interv == . )
replace present_interv=3 if plk0021 == 1
replace present_interv=4 if ( plk0019 == 1 & plk0020 == 1 )

lab var present_interv "Other people than Dolmetscher present at Interview"
lab def present_interv 1 "Partner" 2 "Third person" 3 "No third person" 4 "Partner + andere Person"
lab val present_interv present_interv
tab present_interv, m


*wave
*~*~*~*~*~*~*~*~*~*~*~*~*~*~*~*~*~*~
replace welle = welle - 2015


********************************************************************************
* Variables for additional test
********************************************************************************

* migration duration
*~*~*~*~*~*~*~*~*~*~*~*~*~*~*~*~*~*~
gen leavehc1_yr = lm0016 if lm0016 > 0 & lm0016 <. 	
label var leavehc1_yr "1. leaving home country: year"
bys pid (welle): carryforward leavehc1_yr, replace
bys pid (minuswelle): carryforward leavehc1_yr, replace

gen leavehc1_mth = lm0017 if lm0017 > 0 & lm0017 <. 	
label var leavehc1_mth "1. leaving home country: month"
bys pid (welle): carryforward leavehc1_mth, replace
bys pid (minuswelle): carryforward leavehc1_mth, replace
gen leavehc1_date = ym(leavehc1_yr,leavehc1_mth)
format leavehc1_date %tm

***** in years
gen escp_dur_y = arrival_yr - leavehc1_yr
label var escp_dur_y "time of escape between home country and Germany: in years"
***** in months
recode lr3131 (-5/-1 = .)
bys pid (welle): carryforward lr3131, replace
bys pid (minuswelle): carryforward lr3131, replace
g arrival_date=ym(arrival_yr,lr3131)
lab var arrival_date "Date of Arrival"
format arrival_date %tm
gen escp_dur_m = arrival_date - leavehc1_date
label var escp_dur_m "time of escape between home country and Germany: in months"

recode escp_dur_y escp_dur_m (-1000/-1 = .)

* duration to Germany
*~*~*~*~*~*~*~*~*~*~*~*~*~*~*~*~*~*~
mvdecode lr3094 lr3095, mv(-10/-1)
gen durat_to_Germ_days = lr3094
replace durat_to_Germ_days = lr3095 if durat_to_Germ_days >=.
label var durat_to_Germ_days "days of escape to Germany"
bys pid (welle): carryforward durat_to_Germ_days, replace
bys pid (minuswelle): carryforward durat_to_Germ_days, replace

* temporary residence in third countries
*~*~*~*~*~*~*~*~*~*~*~*~*~*~*~*~*~*~
gen direct_arriv = lm0018 == 1 if lm0018 > 0
label var direct_arriv "Directly arrived to Germany from home country"
bys pid (welle): carryforward direct_arriv, replace
bys pid (minuswelle): carryforward direct_arriv, replace

* type of migration route
*~*~*~*~*~*~*~*~*~*~*~*~*~*~*~*~*~*~
mvdecode lr2106i07, mv(-10/-2)
bys pid (welle): carryforward lr2106i07, replace
bys pid (minuswelle): carryforward lr2106i07, replace

foreach var of varlist lr2106i01 lr2106i02 lr2106i03 lr2106i04 lr2106i05 lr2106i06 {
	mvdecode `var', mv(-10/-1)
	bys pid (welle): carryforward `var', replace
	bys pid (minuswelle): carryforward `var', replace
	recode `var' . = 0 if lr2106i07 != - 1
	tab1 `var',m
	}

recode lr2106i07 (. = 0) (-1 = .)
	
egen n_route = rowtotal(lr2106i01 lr2106i02 lr2106i03 lr2106i04 lr2106i05 lr2106i06)
label variable n_route "number of different routs"

tab n_route if answer_sensetive_question == 1, m
tab n_route lr2106i07 if answer_sensetive_question == 1, m


capture drop mainRefRoute
gen mainRefRoute = .
label def mainRefRoute 1 "[1] Boot/Schiff: Türkei - Griechenl." 2 "[2] Boot/Schiff: Nordafr - Ital./Malta" ///
	3 "[3] Boot/Schiff: Nordafr. - Span./Frankr" 4 "[4] Festland: Türkei - Bulg./Griechenl." 5 "[5] Festland: von Russland" ///
	6 "[6] Flugzeug: Direkt nach Dtl." 7 "[7] Nichts davon" 8 "[8] Mehr als eine", replace
label val mainRefRoute mainRefRoute
label var mainRefRoute "Main refugee route"
replace mainRefRoute = 1 if lr2106i01 == 1 & n_route == 1
replace mainRefRoute = 2 if lr2106i02 == 1 & n_route == 1
replace mainRefRoute = 3 if lr2106i03 == 1 & n_route == 1
replace mainRefRoute = 4 if lr2106i04 == 1 & n_route == 1
replace mainRefRoute = 5 if lr2106i05 == 1 & n_route == 1
replace mainRefRoute = 6 if lr2106i06 == 1 & n_route == 1
replace mainRefRoute = 7 if lr2106i07 == 1 
replace mainRefRoute = 8 if n_route >= 2 & n_route <.
tab mainRefRoute syear if answer_sensetive_question == 1, m

********************************************************************************

********************************************************************************
********************************************************************************	

fre hpp_life_all gesund, nol

* explanatory vars   

#delimit
	global ivars
		country
		welle age bundesland  
		legal_status_agg
		present_interv male hwunt 
		eduatt speak_german ses0_comb partner_ort_aggr2 
		answer_sensetive_question 
		why_left_agg  
		n_transport 
		fin_pers fin_assets 
		n_events_escape  
		lfs3 lfs2
		arrival_yr
		escp_dur_y escp_dur_m direct_arriv 
		mainRefRoute durat_to_Germ_days
		;
#delimit cr


********************************************************************************
* keep only relevant variables
********************************************************************************
********************************************************************************	

keep pid cid welle n hpp_life_all gesund $ivars why_left_political
sum


********************************************************************************
*dummy control approach --> missing to zero as also no report to sensitive questions
********************************************************************************
********************************************************************************

tab n_transport answer_sensetive_question, m
gen n_transport_miss = n_transport >=.
recode n_transport (. = 0)
lab var n_transport_miss "Missing information on modes"

tab1 fin_assets fin_pers, m
tab fin_assets answer_sensetive_question, m
recode fin_assets fin_pers (. = 999)

tab n_events_escape answer_sensetive_question, m
replace n_events_escape = 0 if answer_sensetive_question == 0
gen n_events_escape_miss = n_events_escape >=.
recode n_events_escape (. = 0)
lab var n_events_escape_miss "Missing information events"

tab partner_ort_aggr2, m
recode partner_ort_aggr2 (. = 99)

tab ses0_comb,m 
recode ses0_comb . = 99

tab legal_status_agg,m 
recode legal_status_agg (. = 99)

tab hwunt,m 
recode hwunt . = 99

tab speak_german,m 
recode speak_german . = 99

sort pid welle

* missings control for dynamic models
capture drop helpvar
gen helpvar = legal_status_agg==99
bys pid (welle): egen lstatus_evmiss=max(helpvar)
lab var lstatus_evmiss "Ever missing information on legal status"

capture drop helpvar
gen helpvar = hwunt==99
bys pid (welle): egen hwunt_evmiss=max(helpvar)
lab var hwunt_evmiss "Ever missing information on type of residence"

capture drop helpvar
gen helpvar = speak_german==99
bys pid (welle): egen speak_german_evmiss=max(helpvar)
lab var speak_german_evmiss "Ever missing information on language skills"
drop helpvar

********************************************************************************
*Sample cut
********************************************************************************

* determination of the analytical sample population, the same people are included in all models 

reg gesund 	 hpp_life_all ib760.country ///groups
									i.welle c.age##c.age  i.bundesland /// 
									i.legal_status_agg ///
									i.i.present_interv i.male i.hwunt ib1.eduatt i.speak_german i.ses0_comb i.partner_ort_aggr2 ///
									i.answer_sensetive_question ///
									i.why_left_agg  ///
									c.n_transport ///
									i.fin_pers i.fin_assets ///
									c.n_events_escape ///
									if  n==1  	
gen samplemechh = e(sample)					
bysort pid: egen samplemech = max(samplemechh) 

assert  samplemech == 1


xtset pid welle

xtreg gesund       hpp_life_all     i.welle c.age##c.age  i.bundesland  /// 
							 i.legal_status_agg   ib5.lfs3 i.speak_german   ///
							 i.i.present_interv ///
							if samplemech ==1 	, vce(cluster pid) fe
gen samplepostmig = e(sample)							 
tab samplepostmig 


gen sample = samplemech==1 & samplepostmig==1
tab sample n
	
tab welle if sample ==1 & n==1

assert  sample == 1
keep if sample == 1

drop sample samplemechh samplemech samplepostmig sample
********************************************************************************
putexcel close
 
matrix drop _all


********************************************************************************
********************************************************************************

*variables for change analysis 
********************************************************************************
	
* change in Working status
*~*~*~*~*~*~*~*~*~*~*~*~*~*~*~*~*~*~
tab lfs3
tab lfs3 if n==1 

gen lfs3_pwch = lfs3==0
bysort pid: egen lfs3_pwc_pop = max(lfs3_pwch)
tab lfs3_pwc_pop

gen inpermwork_n1h = lfs3==0 & n==1
bysort pid: egen inpermwork_n1 = max(inpermwork_n1h)
tab inpermwork_n1 

gen 	inpermwork_pop_diff = 0 if lfs3_pwc_pop==0 //never in perm work  
replace inpermwork_pop_diff = 1 if lfs3_pwc_pop==1 & inpermwork_n1==1 //from the beginning in perm work
replace inpermwork_pop_diff = 2 if lfs3_pwc_pop==1 & inpermwork_n1==0 //transition toin perm work 

lab var inpermwork_pop_diff "change in: Working status"
lab def inpermwork_pop_diff ///
	0 "never permanent working contract" ///
	1 "Permantent working contract at first interview" ///
	2 "Transition into permanent working contract", replace
lab val inpermwork_pop_diff inpermwork_pop_diff
tab inpermwork_pop_diff, m

drop lfs3_pwch lfs3_pwc_pop inpermwork_n1h inpermwork_n1

* change in Legal status
*~*~*~*~*~*~*~*~*~*~*~*~*~*~*~*~*~*~
tab legal_status_agg
gen lstatus_safepoph = legal_status_agg==2
bysort pid: egen lstatus_safepop = max(lstatus_safepoph)
tab lstatus_safepop

gen lstatus_safen1h = legal_status_agg==2 & n==1
bysort pid: egen lstatus_safen1 = max(lstatus_safen1h)
tab lstatus_safen1

gen 	lstatus_diff = 0 if lstatus_safepop==0 //never protection status
replace lstatus_diff = 1 if lstatus_safepop==1 & lstatus_safen1==1 //from the beginning protection
replace lstatus_diff = 2 if lstatus_safepop==1 & lstatus_safen1==0 //transition in protection

lab var lstatus_diff "change in: Legal status"
lab def lstatus_diff ///
	0 "never granted protection status" ///
	1 "Granted protection status at first interview" ///
	2 "Transition into granted protection status", replace
lab val lstatus_diff lstatus_diff
tab lstatus_diff, m

drop lstatus_safepoph lstatus_safepop lstatus_safen1h lstatus_safen1

* change in Accomodation
*~*~*~*~*~*~*~*~*~*~*~*~*~*~*~*~*~*~
tab hwunt 
gen privatuntpoph = hwunt == 2 
bysort pid: egen privatuntpop = max(privatuntpoph) 
tab privatuntpop

gen privatunt1h = hwunt == 2 & n==1
bysort pid: egen privatunt1 = max(privatunt1h)
tab privatunt1   

gen 	hwunt_diff = 0 if privatuntpop==0 //never private flat/house 
replace hwunt_diff = 1 if privatuntpop==1 & privatunt1==1 //from the beginning private flat/house 
replace hwunt_diff = 2 if privatuntpop==1 & privatunt1==0 //transition in private flat/house  

lab var hwunt_diff "change in: Accomodation"
lab def hwunt_diff ///
	0 "never in private flat" ///
	1 "In privat flat at first interview" ///
	2 "Transition into private flat", replace
lab val hwunt_diff hwunt_diff
tab hwunt_diff, m

drop privatuntpoph privatuntpop privatunt1h privatunt1

* change in Language proficiency
*~*~*~*~*~*~*~*~*~*~*~*~*~*~*~*~*~*~
tab speak_german
gen speak_goodgermanpoph = inlist(speak_german,4,5) 
bysort pid: egen speak_goodgermanpop = max(speak_goodgermanpoph) 
tab speak_goodgermanpop

gen speak_goodgerman1h = inlist(speak_german,4,5) & n==1
bysort pid: egen speak_goodgerman1 = max(speak_goodgerman1h)
tab speak_goodgerman1   

gen 	speak_german_diff = 0 if speak_goodgermanpop==0 //never good german
replace speak_german_diff = 1 if speak_goodgermanpop==1 & speak_goodgerman1==1 //from the beginning good german 
replace speak_german_diff = 2 if speak_goodgermanpop==1 & speak_goodgerman1==0 //transition in good german

lab var speak_german_diff "change in: Language proficiency"
lab def speak_german_diff ///
	0 "Never good proficiency" ///
	1 "Good proficiency at first interview" ///
	2 "Transition into good proficiency", replace
lab val speak_german_diff speak_german_diff
tab speak_german_diff, m

drop speak_goodgermanpoph speak_goodgermanpop speak_goodgerman1h speak_goodgerman1


********************************************************************************
********************************************************************************

*variables for dynamic analysis 
********************************************************************************

gen help_firstinty = welle if n==1	

bysort pid: egen firstinty = max(help_firstinty)
tab firstinty

gen time = welle - firstinty 
tab time
label var time "Years since first interview"
lab def time 0 "0" 1 "1" 2 "2" 3 "3"
lab val time time
	
drop help_firstinty firstinty

label var n "n"
********************************************************************************
********************************************************************************
********************************************************************************
********************************************************************************

save $dataout/FoS_data.dta, replace


	
