# Supplementary material for: The Impact of Pre- and Postarrival Mechanisms on Self-rated Health and Life Satisfaction Among Refugees in Germany
Source: Front Sociol. 2021 Jul 6;6:693518. doi: 10.3389/fsoc.2021.693518 (PMC8289889; doi:10.3389/fsoc.2021.693518)
Supplement: Supplementary file 3 [file DataSheet2.ZIP › 2_Data_analyses.do]

*~*~*~*~*~*~*~*~*~*~*~*~*~*~*~*~*~*~*~*~*~*~*~*~*~*~*~*~*~*~*~*~*~*~*~*~*~*~*~*~*
*~*~*~*~*~*~*~*~*~*~*~*~*~*~*~*~*~*~*~*~*~*~*~*~*~*~*~*~*~*~*~*~*~*~*~*~*~*~*~*~*
*		Elena Ambrosetti, Hans Dietrich, Yuliya Kosyakova, Alexander Patzina (2021). 
*		The impact of pre- and postarrival mechanisms on self-rated health and 
*		life satisfaction among refugees in Germany
*		In preparation for Frontiers of Sociology 

*		corresponding author: Yuliya Kosyakova
*		e-Mail for correspondence: Yuliya.Kosyakova@alumni.eui.eu
*~*~*~*~*~*~*~*~*~*~*~*~*~*~*~*~*~*~*~*~*~*~*~*~*~*~*~*~*~*~*~*~*~*~*~*~*~*~*~*~*
*~*~*~*~*~*~*~*~*~*~*~*~*~*~*~*~*~*~*~*~*~*~*~*~*~*~*~*~*~*~*~*~*~*~*~*~*~*~*~*~*

/*------------------------------------------------------------------------------
  ------------------------------------------------------------------------------
  2_Data_analyses.do
  
  Preparation of the survey data.
  
http://about.paneldata.org/soep/dtc/data-structure.html
  Code	Meaning
-1	no answer / don’t know
-2	does not apply
-3	implausible value
-4	Inadmissable multiple response
-5	Not included in this version of the questionnaire
-6	Version of questionnaire with modified filtering
-8	Question not part of the survey program this year*

------------------------------------------------------------------------------
------------------------------------------------------------------------------*/
// configuration file
run config 


********************************************************************************
********************************************************************************
********************************************************************************
*~*~*~*~*~*~*~*~*~*~*~*~*~*~*~*~*~*~*~*~*~*~*~*~*~*~*~*~*~*~*~*~*~*~*~*~*~*~*~*~*
log using $output/2_Data_analyses_$date.log, replace
*~*~*~*~*~*~*~*~*~*~*~*~*~*~*~*~*~*~*~*~*~*~*~*~*~*~*~*~*~*~*~*~*~*~*~*~*~*~*~*~*
*~*~*~*~*~*~*~*~*~*~*~*~*~*~*~*~*~*~*~*~*~*~*~*~*~*~*~*~*~*~*~*~*~*~*~*~*~*~*~*~*

use $dataout/FoS_data.dta, clear


********************************************************************************
********************************************************************************
********************************************************************************
*~*~*~*~*~*~*~*~*~*~*~*~*~*~*~*~*~*~*~*~*~*~*~*~*~*~*~*~*~*~*~*~*~*~*~*~*~*~*~*~*

* 	MULTIVARIATE ANALYSES
*~*~*~*~*~*~*~*~*~*~*~*~*~*~*~*~*~*~*~*~*~*~*~*~*~*~*~*~*~*~*~*~*~*~*~*~*~*~*~*~*
*~*~*~*~*~*~*~*~*~*~*~*~*~*~*~*~*~*~*~*~*~*~*~*~*~*~*~*~*~*~*~*~*~*~*~*~*~*~*~*~*


	/*#####################################################
		A Baseline regression 
	#######################################################*/


*base happiness				
eststo hpp_base0: reg hpp_life_all 	ib760.country ///groups
									i.welle c.age##c.age   i.bundesland /// 
									i.legal_status_agg ib2016.arrival_yr ///
									i.i.present_interv  ///
									if n==1
									
*further interesting variables 					
eststo hpp_base1: reg hpp_life_all 	ib760.country ///groups
									i.welle c.age##c.age  i.bundesland /// 
									i.legal_status_agg  ib2016.arrival_yr ///
									i.i.present_interv i.male i.hwunt ib1.eduatt i.speak_german i.ses0_comb i.partner_ort_aggr2   ///
									if n==1 
									

									
									
*base srh					
eststo gesund_base0: reg gesund 	ib760.country ///groups
									i.welle c.age##c.age  i.bundesland /// 
									i.legal_status_agg ib2016.arrival_yr   ///
									i.i.present_interv  ///
									if n==1 
					
*further interesting variables 					
eststo gesund_base1: reg gesund 	ib760.country ///groups
									i.welle c.age##c.age  i.bundesland /// 
									i.legal_status_agg ib2016.arrival_yr ///
									i.i.present_interv i.male i.hwunt ib1.eduatt i.speak_german i.ses0_comb i.partner_ort_aggr2 ///
									if n==1 	
					

					
					
eststo hpp_leaving: reg hpp_life_all 	ib760.country ///groups
									i.welle c.age##c.age  i.bundesland /// 
									i.legal_status_agg  ib2016.arrival_yr ///
									i.i.present_interv i.male i.hwunt ib1.eduatt i.speak_german i.ses0_comb i.partner_ort_aggr2   ///
									i.answer_sensetive_question ///
									ib1.why_left_agg ///
									if n==1 


									
eststo gesund_leaving: reg gesund 	ib760.country ///groups
									i.welle c.age##c.age  i.bundesland /// 
									i.legal_status_agg  ib2016.arrival_yr ///
									i.i.present_interv i.male i.hwunt ib1.eduatt i.speak_german i.ses0_comb i.partner_ort_aggr2   ///
									i.answer_sensetive_question ///
									ib1.why_left_agg ///
									if n==1 


									
eststo hpp_route: reg hpp_life_all 	ib760.country ///groups
									i.welle c.age##c.age  i.bundesland /// 
									i.legal_status_agg  ib2016.arrival_yr ///
									i.i.present_interv i.male i.hwunt ib1.eduatt i.speak_german i.ses0_comb i.partner_ort_aggr2   ///
									i.answer_sensetive_question ///
									c.n_transport i.n_transport_miss ///
									if n==1 

eststo gesund_route: reg gesund 	ib760.country ///groups
									i.welle c.age##c.age  i.bundesland /// 
									i.legal_status_agg  ib2016.arrival_yr ///
									i.i.present_interv i.male i.hwunt ib1.eduatt i.speak_german i.ses0_comb i.partner_ort_aggr2   ///
									i.answer_sensetive_question ///
									c.n_transport i.n_transport_miss ///
									if n==1 

									
eststo hpp_fin: reg hpp_life_all 	ib760.country ///groups
									i.welle c.age##c.age  i.bundesland /// 
									i.legal_status_agg  ib2016.arrival_yr ///
									i.i.present_interv i.male i.hwunt ib1.eduatt i.speak_german i.ses0_comb i.partner_ort_aggr2   ///
									i.answer_sensetive_question ///
									i.fin_pers i.fin_assets ///
									if n==1 

eststo gesund_fin: reg gesund 	ib760.country ///groups
									i.welle c.age##c.age  i.bundesland /// 
									i.legal_status_agg  ib2016.arrival_yr ///
									i.i.present_interv i.male i.hwunt ib1.eduatt i.speak_german i.ses0_comb i.partner_ort_aggr2   ///
									i.answer_sensetive_question ///
									i.fin_pers i.fin_assets ///
									if n==1 


									
eststo hpp_events: reg hpp_life_all 	ib760.country ///groups
									i.welle c.age##c.age  i.bundesland /// 
									i.legal_status_agg  ib2016.arrival_yr ///
									i.i.present_interv i.male i.hwunt ib1.eduatt i.speak_german i.ses0_comb i.partner_ort_aggr2   ///
									i.answer_sensetive_question ///
									c.n_events_escape i.n_events_escape_miss ///
									if n==1 
									
eststo gesund_events: reg gesund 	ib760.country ///groups
									i.welle c.age##c.age  i.bundesland /// 
									i.legal_status_agg  ib2016.arrival_yr ///
									i.i.present_interv i.male i.hwunt ib1.eduatt i.speak_german i.ses0_comb i.partner_ort_aggr2   ///
									i.answer_sensetive_question ///
									c.n_events_escape i.n_events_escape_miss ///
									if n==1 
*fully satuarted model

eststo hpp_full: reg hpp_life_all 	ib760.country ///groups
									i.welle c.age##c.age  i.bundesland /// 
									i.legal_status_agg  ib2016.arrival_yr ///
									i.i.present_interv i.male i.hwunt ib1.eduatt i.speak_german i.ses0_comb i.partner_ort_aggr2   ///
									i.answer_sensetive_question ///
									ib1.why_left_agg ///
									c.n_transport i.n_transport_miss ///
									i.fin_pers i.fin_assets  ///
									c.n_events_escape i.n_events_escape_miss ///
									if n==1 

eststo gesund_full: reg gesund 	ib760.country ///groups
									i.welle c.age##c.age  i.bundesland /// 
									i.legal_status_agg  ib2016.arrival_yr ///
									i.i.present_interv i.male i.hwunt ib1.eduatt i.speak_german i.ses0_comb i.partner_ort_aggr2   ///
									i.answer_sensetive_question ///
									ib1.why_left_agg ///
									c.n_transport  i.n_transport_miss ///
									i.fin_pers i.fin_assets  ///
									c.n_events_escape i.n_events_escape_miss ///
									if n==1 
									
/*#####################################################
B Static Post-Arrival models

#######################################################*/

*static post-migration
eststo hpp_fe_leg: xtreg hpp_life_all    i.welle c.age##c.age  i.bundesland  /// 
										 i.legal_status_agg   ///
										 i.i.present_interv i.n ///
										 , vce(cluster pid) fe


eststo hpp_fe_lfs: xtreg hpp_life_all    i.welle c.age##c.age  i.bundesland  /// 
										 ib5.lfs3  ///
										 i.i.present_interv  i.n  ///
										 , vce(cluster pid) fe

eststo hpp_fe_spe: xtreg hpp_life_all    i.welle c.age##c.age  i.bundesland  /// 
										 i.speak_german  ///
										 i.i.present_interv i.n ///
										 , vce(cluster pid) fe

eststo hpp_fe_hwu: xtreg hpp_life_all    i.welle c.age##c.age  i.bundesland  /// 
										 i.hwunt  ///
										 i.i.present_interv i.n ///
										 , vce(cluster pid) fe
										 
										 
eststo hpp_fe_ov: xtreg hpp_life_all     i.welle c.age##c.age  i.bundesland  /// 
										 i.legal_status_agg  ib5.lfs3 i.speak_german i.hwunt  ///
										 i.i.present_interv i.n ///
										 , vce(cluster pid) fe

										 
eststo gesund_fe_leg: xtreg gesund       i.welle c.age##c.age  i.bundesland  /// 
										 i.legal_status_agg   ///
										 i.i.present_interv i.n ///
										 , vce(cluster pid) fe


eststo gesund_fe_lfs: xtreg gesund       i.welle c.age##c.age  i.bundesland  /// 
										 ib5.lfs3  ///
										 i.i.present_interv i.n ///
										 , vce(cluster pid) fe

eststo gesund_fe_spe: xtreg gesund       i.welle c.age##c.age  i.bundesland  /// 
										 i.speak_german  ///
										 i.i.present_interv i.n ///
										 , vce(cluster pid) fe

eststo gesund_fe_hwu: xtreg gesund       i.welle c.age##c.age  i.bundesland  /// 
										 i.hwunt  ///
										 i.i.present_interv i.n ///
										 , vce(cluster pid) fe										 
										 
eststo gesund_fe_ov: xtreg gesund		 i.welle c.age##c.age  i.bundesland  /// 
										 i.legal_status_agg  ib5.lfs3 i.speak_german i.hwunt  ///
										 i.i.present_interv i.n ///
										 , vce(cluster pid) fe
										 

										 
/*#####################################################
C Dynamic Post-arrival models

#######################################################*/
	
* LIFE SATISFACTION
*********************
eststo hpp_gc_ov: xtreg hpp_life_all       	i.time ib760.country ///
											i.welle c.age##c.age  i.bundesland  /// 
											i.inpermwork_pop_diff i.lstatus_diff i.speak_german_diff  i.hwunt_diff ///
											i.lstatus_evmiss i.speak_german_evmiss  i.hwunt_evmiss ///
											i.ses0_comb ///
											ib2016.arrival_yr ///
											i.present_interv i.male ib1.eduatt  ///
											i.answer_sensetive_question ///
											, vce(cluster pid) re


*LFS 
*Permanent Working Contract
eststo hpp_gc_inp: xtreg hpp_life_all     	 i.time##i.inpermwork_pop_diff ib760.country ///
											 i.welle c.age##c.age  i.bundesland  /// 
											 i.ses0_comb ///
											 ib2016.arrival_yr ///
											 i.present_interv i.male ib1.eduatt  ///
											 i.answer_sensetive_question ///
											 , vce(cluster pid) re
							 
*legal status
eststo hpp_gc_leg: xtreg hpp_life_all  		i.time##i.lstatus_diff ib760.country ///
											i.welle c.age##c.age  i.bundesland  /// 
											i.lstatus_evmiss  ///
											i.ses0_comb ///
											ib2016.arrival_yr ///
											i.present_interv i.male  ib1.eduatt  ///
											i.answer_sensetive_question ///
											, vce(cluster pid) re

*German Language
eststo hpp_gc_spe: xtreg  hpp_life_all		i.time##i.speak_german_diff ib760.country ///
											i.welle c.age##c.age  i.bundesland  /// 
											i.speak_german_evmiss  ///
											i.ses0_comb ///
											ib2016.arrival_yr ///
											i.present_interv i.male  ib1.eduatt  ///
											i.answer_sensetive_question ///
											, vce(cluster pid) re
											
*Housing 
eststo hpp_gc_hwu: xtreg hpp_life_all  		i.time##i.hwunt_diff ib760.country ///
											i.welle c.age##c.age  i.bundesland  /// 
											i.hwunt_evmiss /// 
											i.ses0_comb ///
											ib2016.arrival_yr ///
											i.present_interv i.male  ib1.eduatt  ///
											i.answer_sensetive_question ///
											, vce(cluster pid) re


** SELF-RATED HEALTH
*********************
eststo gesund_gc_ov: xtreg gesund           i.time ib760.country ///
											i.welle c.age##c.age  i.bundesland  /// 
											i.inpermwork_pop_diff i.lstatus_diff i.speak_german_diff  i.hwunt_diff ///
											i.lstatus_evmiss i.speak_german_evmiss  i.hwunt_evmiss ///
											i.ses0_comb ///
											ib2016.arrival_yr ///
											i.present_interv i.male ib1.eduatt  ///
											i.answer_sensetive_question ///
											, vce(cluster pid) re
							 

*LFS 
*Permanent Working Contract
eststo gesund_gc_inp: xtreg gesund        	 i.time##i.inpermwork_pop_diff ib760.country ///
											 i.welle c.age##c.age  i.bundesland  /// 
											 i.ses0_comb ///
											 ib2016.arrival_yr ///
											 i.present_interv i.male ib1.eduatt  ///
											 i.answer_sensetive_question ///
											 , vce(cluster pid) re

*legal status
eststo gesund_gc_leg: xtreg gesund    		i.time##i.lstatus_diff ib760.country ///
											i.welle c.age##c.age  i.bundesland  /// 
											i.lstatus_evmiss ///
											i.ses0_comb ///
											ib2016.arrival_yr ///
											i.present_interv i.male  ib1.eduatt  ///
											i.answer_sensetive_question ///
											, vce(cluster pid) re
							 
*German Language
eststo gesund_gc_spe: xtreg gesund    		i.time##i.speak_german_diff ib760.country ///
											i.welle c.age##c.age  i.bundesland  /// 
											i.speak_german_evmiss  ///
											i.ses0_comb ///
											ib2016.arrival_yr ///
											i.present_interv i.male  ib1.eduatt  ///
											i.answer_sensetive_question ///
											, vce(cluster pid) re
							 
*Housing 
eststo gesund_gc_hwu: xtreg gesund    		i.time##i.hwunt_diff ib760.country ///
											i.welle c.age##c.age  i.bundesland  /// 
											i.hwunt_evmiss  ///
											i.ses0_comb ///
											ib2016.arrival_yr ///
											i.present_interv i.male  ib1.eduatt  ///
											i.answer_sensetive_question ///
											, vce(cluster pid) re

							
/*______________________________________________________________________________

								Figures for main body text

_______________________________________________________________________________*/
global xtitleopt xtitle("Time since first interview",size(vlarge)) 
global ytitleopt_ls ytitle("Life satisfaction", size(vlarge))
global ytitleopt_h ytitle("Self-rated health", size(vlarge))
global regionopt plotregion(fcolor(none) lcolor(black) lpattern(solid)) graphregion(color(white)) 
global titleopt span position(11) size(vlarge)
global xlabelopt xlabel(0 "0" 1 "1" 2 "2" 3 "3", labsize(large)) 
global ylabelopt_ls ylabel(6.5 (.5) 8, labsize(large))
global ylabelopt_ls2 ylabel(5 (.5) 8, labsize(large))
global ylabelopt_h ylabel(3.4 (.2) 4.4, labsize(large))
global legendopt_all row(3) ring(0) pos(6) size(medlarge)
global legendtitleopt_all col(black) size(large))


*--- Figure 1 ------------------------------------------------------------------*

*--- Panel A 
est restore hpp_gc_ov
margins, at(time=(0 1 2 3))
#delimit
	marginsplot,
		level(95) $xlabelopt $ylabelopt_ls $regionopt  
		$xtitleopt $ytitleopt_ls 
		title("Panel A", $titleopt) 
		name(Figure1a,replace)
		;
#delimit cr

*--- Panel B 
est restore gesund_gc_ov
margins, at(time=(0 1 2 3))
#delimit
marginsplot,
	level(95) $xlabelopt $ylabelopt_h $regionopt  
	$xtitleopt $ytitleopt_h 
	$regionopt title("Panel B", $titleopt) 
	name(Figure1b, replace)
		;
#delimit cr

#delimit
	graph combine Figure1a Figure1b, 
		name(Figure1, replace) 
		col(2) ysize(8) xsize(22) 
		;
#delimit cr
graph save "$output/Figure1.gph", replace 
graph export "$output/Figure1.pdf", replace 


*--- Figure 2 ------------------------------------------------------------------*
*legal status
est restore hpp_gc_leg
margins, at(time=(0 1 2 3) lstatus_diff=(0 1 2))
#delimit
	marginsplot, 
		level(95) $xlabelopt $ylabelopt_ls2 $regionopt  
		$xtitleopt $ytitleopt_ls 
		title("Panel A", $titleopt) 
		legend($legendopt_all 
		order(6 "Transition to granted protection" 
			5 "Protection granted at 1. interview" 
			4 "Protection denied/in process")        
		title("Legal Status", $legendtitleopt_all) 
		name(Figure2b, replace)
		;
#delimit cr

*Permanent Working Contract
est restore hpp_gc_inp
margins, at(time=(0 1 2 3) inpermwork_pop_diff=(0 2))
#delimit
	marginsplot, 
		level(95) $xlabelopt $ylabelopt_ls $regionopt  
		$xtitleopt $ytitleopt_ls 
		title("Panel B", $titleopt) 
		legend($legendopt_all 
		order(4 "Transition to permanent work contract" 
			3 "Never received permanent work contract")        
		title("Permanent Working Contract", $legendtitleopt_all) 
		name(Figure2a, replace)
		;
#delimit cr

*German Language
est restore hpp_gc_spe
margins, at(time=(0 1 2 3) speak_german_diff=(0 1 2))
#delimit
	marginsplot, 
		level(95) $xlabelopt $ylabelopt_ls $regionopt  
		$xtitleopt $ytitleopt_ls 
		title("Panel C", $titleopt) 
		legend($legendopt_all 
		order(6 "Transition to good proficiency" 
			5 "Good proficiency at 1. interview" 
			4 "Never developed good proficiency")        
		title("German skills", $legendtitleopt_all) 
		name(Figure2c, replace)
		;
#delimit cr

*Housing 
est restore hpp_gc_hwu
margins, at(time=(0 1 2 3) hwunt_diff=(0 1 2))
#delimit
	marginsplot, 
		level(95) $xlabelopt $ylabelopt_ls2 $regionopt  
		$xtitleopt $ytitleopt_ls 
		title("Panel D", $titleopt) 
		legend($legendopt_all 
		order(6 "Transition to private flat/house" 
			5 "In private flat/house at 1. interview" 
			4 "Never in private flat/house")        
		title("Housing", $legendtitleopt_all) 
		name(Figure2d, replace)
		;
#delimit cr
			

#delimit
	graph combine Figure2b Figure2a Figure2c Figure2d, 
		name(Figure2, replace) 
		col(2) ysize(16) xsize(22) altshrink 
		;
#delimit cr
graph save "$output/Figure2.gph", replace 
graph export "$output/Figure2.pdf", replace 


*--- Figure 3 ------------------------------------------------------------------*

*legal status
est restore gesund_gc_leg
margins, at(time=(0 1 2 3) lstatus_diff=(0 1 2))
#delimit
	marginsplot, 
		level(95) $xlabelopt $ylabelopt_h $regionopt  
		$xtitleopt $ytitleopt_h 
		title("Panel A", $titleopt) 
		legend($legendopt_all 
		order(6 "Transition to granted protection" 
			5 "Protection granted at 1. interview" 
			4 "Protection denied/in process")        
		title("Legal Status", $legendtitleopt_all) 
		name(Figure3b, replace)
		;
#delimit cr

*Permanent Working Contract
est restore gesund_gc_inp
margins, at(time=(0 1 2 3) inpermwork_pop_diff=(0 2))
#delimit
	marginsplot, 
		level(95) $xlabelopt $ylabelopt_h $regionopt  
		$xtitleopt $ytitleopt_h 
		title("Panel B", $titleopt) 
		legend($legendopt_all 
		order(4 "Transition to permanent work contract" 
			3 "Never received permanent work contract")        
		title("Permanent Working Contract", $legendtitleopt_all) 
		name(Figure3a, replace)
		;
#delimit cr

*German Language
est restore gesund_gc_spe
margins, at(time=(0 1 2 3) speak_german_diff=(0 1 2))
#delimit
	marginsplot, 
		level(95) $xlabelopt $ylabelopt_h $regionopt  
		$xtitleopt $ytitleopt_h 
		title("Panel C", $titleopt) 
		legend($legendopt_all 
		order(6 "Transition to good proficiency" 
			5 "Good proficiency at 1. interview" 
			4 "Never developed good proficiency")        
		title("German skills", $legendtitleopt_all) 
		name(Figure3c, replace)
		;
#delimit cr

*Housing 
est restore gesund_gc_hwu
margins, at(time=(0 1 2 3) hwunt_diff=(0 1 2))
#delimit
	marginsplot, 
		level(95) $xlabelopt $ylabelopt_h $regionopt  
		$xtitleopt $ytitleopt_h 
		title("Panel D", $titleopt) 
		legend($legendopt_all 
		order(6 "Transition to private flat/house" 
			5 "In private flat/house at 1. interview" 
			4 "Never in private flat/house")        
		title("Housing", $legendtitleopt_all) 
		name(Figure3d, replace)
		;
#delimit cr
			

#delimit
	graph combine Figure3b Figure3a Figure3c Figure3d, 
		name(Figure3, replace) 
		col(2) ysize(16) xsize(22) altshrink 
		;
#delimit cr
graph save "$output/Figure3.gph", replace
graph export "$output/Figure3.pdf", replace 

/*______________________________________________________________________________

								Tables for main body text

_______________________________________________________________________________*/


*--- Table 1 ------------------------------------------------------------------*
		
esttab hpp_base0 hpp_base1  gesund_base0 gesund_base1 using "$output/Table_1.rtf", replace /// 
    title({\b Table 1} "Life satisfaction and self-rated health at the first interview")  ///
    mtitle (hpp_base hpp_base1 gesund_base gesundbase1)   ///
	stat(N r2_a F,fmt(0  3 3 )  ///
	labels("Number of persons" "Adj. R2" "F Statistic")) ///
    b(3) starlevels(+ 0.10 * 0.05 ** 0.01 *** 0.001) label nogaps not ///
   	addnotes("{\i Note}. OLS regression coefficients."  ///
	"Dependent variables: Overall Life Satisfaction (0 to 10) and self-rated health (1 to 5)." ///
	"Statistical significance at: + p < 0.10, * p < 0.05, ** p < 0.01, *** p < 0.001." ///
	"{\i Data}: IAB-BAMF-SOEP refugee survey waves 1 to 4") ///
	alignment(l) ///
	coeflabels( ///
	4.country "Afghanistan" ///
	232.country "Eritrea" ///
	368.country "Iraq" ///
	760.country "Country of origin (ref. Syria)" ///
	1.welle "Survey wave at first interview (ref. wave 1)" ///
	2.welle "Wave 2" ///
	age "Age (linear)" ///
	c.age#c.age "Age (quadratic)" ///
	1.legal_status_agg "Legal status (ref. in process)" ///
	2.legal_status_agg "Refugee status granted" ///
	3.legal_status_agg "Refugee status denied" ///
	1.present_interv "Person present at interview (ref. partner)" ///
	2.present_interv "Third person" ///
	3.present_interv "No third person" ///
	4.present_interv "Partner & third person" ///
	2014.arrival_yr "2014" ///
	2015.arrival_yr "2015" ///
	2016.arrival_yr "Arrival year (ref. 2016)" ///
	1.male "Male" ///
	1.hwunt "Type of residence (ref. shared accommodation)" ///
	2.hwunt "Private flat/house" ///
	1.eduatt "Highest professional educational attainment (ref. no professional education)" ///
	2.eduatt "Vocational" ///
	3.eduatt "University" ///
	4.eduatt "Other" ///
	1.speak_german "Subjective German language proficiency (ref. Not at all)" ///
	2.speak_german "Not very well" ///
	3.speak_german "Averagely" ///
	4.speak_german "Well" ///
	5.speak_german "Very well"   ///
	0.partner_ort_aggr2  "Partner (ref no partner)"   ///
	1.partner_ort_aggr2 "Partner in Germany"   ///
	2.partner_ort_aggr2 "Partner abroad"   ///
	1.ses0_comb "SES-parental edu (ref low)"   ///
	2.ses0_comb "Medium"  ///
	3.ses0_comb "High"  ///
	)   ///
	order(760.country 4.country 232.country 368.country age c.age#c.age 1.male ///
	1.eduatt 2.eduatt 3.eduatt 4.eduatt 1.ses0_comb 2.ses0_comb 3.ses0_comb ///
	1.speak_german 2.speak_german 3.speak_german 4.speak_german 5.speak_german ///
	0.partner_ort_aggr2 1.partner_ort_aggr2 2.partner_ort_aggr2  ///
	2016.arrival_yr 2014.arrival_yr 2015.arrival_yr 1.legal_status_agg 2.legal_status_agg ///
	3.legal_status_agg 1.hwunt 2.hwunt 1.welle 2.welle  ///
	1.present_interv 2.present_interv 3.present_interv 4.present_interv) ///
	drop(*bundesland 0.male 0.eduatt 99.ses0_comb 99.speak_german ///
	99.partner_ort_aggr2 4.legal_status_agg 99.legal_status_agg 99.hwunt)
	

*--- Table 2 ------------------------------------------------------------------*
global table2 ///
	coeflabels( ///
	1.why_left_agg "Reasons for leaving (ref. Social reasons only)" ///
	0.why_left_agg "None of these" ///
	2.why_left_agg "Economic reasons only" ///
	3.why_left_agg "Economic and social reasons" ///
	n_transport "Number of different modes of transport" ///
	1.fin_assets "Financing of migration via marketing assets" ///
	1.fin_pers "Financing of migration via family/friends" ///
	n_events_escape "Number of traumatic events") ///
	keep(1.why_left_agg 0.why_left_agg 2.why_left_agg 3.why_left_agg n_transport ///
	1.fin_assets 1.fin_pers n_events_escape) ///
	order(1.why_left_agg 0.why_left_agg 2.why_left_agg 3.why_left_agg n_transport ///
	1.fin_pers 1.fin_assets n_events_escape)

*Happiness Mechanisms 
esttab hpp_leaving hpp_route hpp_fin hpp_events hpp_full using "$output/Table_2a.rtf", replace /// 
    title({\b Table 2a} "Associations between prearrival experiences and life satisfaction at the first interview")  ///
	mtitles (leaving_reasons route finance events full_model)   ///
    stat(N r2_a F,fmt(0  3 3 )  ///
	labels("Number of persons" "Adj. R2" "F Statistic")) ///
    b(3) starlevels(+ 0.10 * 0.05 ** 0.01 *** 0.001) label nogaps not ///
   	addnotes("{\i Note}. OLS regression coefficients."  ///
	"Dependent variable: Overall Life Satisfaction (0 to 10)." ///
	"Statistical significance at: + p < 0.10, * p < 0.05, ** p < 0.01, *** p < 0.001." ///
	"{\i Data}: IAB-BAMF-SOEP refugee survey waves 1 to 4") ///
	alignment(l) ///
	$table2
	
*SRH Mechanisms 
esttab gesund_leaving gesund_route gesund_fin gesund_events gesund_full using "$output/Table_2b.rtf", replace /// 
    title({\b Table 2b} "Associations between prearrival experiences and self-rated health at the first interview")  ///
    mtitles (leaving_reasons route finance events full_model)   ///
	stat(N r2_a F,fmt(0  3 3 )  ///
	labels("Number of persons" "Adj. R2" "F Statistic")) ///
    b(3) starlevels(+ 0.10 * 0.05 ** 0.01 *** 0.001) label nogaps not ///
   	addnotes("{\i Note}. OLS regression coefficients."  ///
	"Dependent variable: Self-rated Health (1 to 5)." ///
	"Statistical significance at: + p < 0.10, * p < 0.05, ** p < 0.01, *** p < 0.001." ///
	"{\i Data}: IAB-BAMF-SOEP refugee survey waves 1 to 4") ///
	alignment(l) ///
	$table2

	
*--- Table 3 ------------------------------------------------------------------*
global table3 ///
	coeflabels( ///
	1.legal_status_agg "Legal status (ref. in process)" ///
	2.legal_status_agg "Protection status granted" ///
	3.legal_status_agg "Protection status denied" ///
	5.lfs3 "Labor market status (ref. inactive)" ///
 	0.lfs3 "Permanent working contract" ///
	1.lfs3 "Temporary working contract" ///
	2.lfs3 "In education" ///
	3.lfs3 	"Job seeking" ///
	1.speak_german "Subjective German language proficiency (ref. Not at all)" ///
	2.speak_german "Not very well" ///
	3.speak_german "Averagely" ///
	4.speak_german "Well" ///
	5.speak_german "Very well" ///
	1.hwunt "Art of residence (ref. communal accommodation)" ///
	2.hwunt "Private flat/house" ) ///
	keep(1.legal_status_agg 2.legal_status_agg 3.legal_status_agg 5.lfs3 0.lfs3 1.lfs3 2.lfs3 3.lfs3 ///
	1.speak_german 2.speak_german 3.speak_german 4.speak_german 5.speak_german 1.hwunt 2.hwunt) ///
	order(1.legal_status_agg 2.legal_status_agg 3.legal_status_agg 5.lfs3 0.lfs3 1.lfs3 2.lfs3 3.lfs3 ///
	1.speak_german 2.speak_german 3.speak_german 4.speak_german 5.speak_german 1.hwunt 2.hwunt)

esttab hpp_fe_leg  hpp_fe_lfs hpp_fe_spe hpp_fe_hwu hpp_fe_ov using "$output/Table_3a.rtf", replace /// 
    title({\b Table 3a} "Associations between postarrival experiences and life satisfaction")  ///
	mtitles (legal_status LM-status language-skills housing  full_model)   ///
    stat(N N_g  r2_o r2_w  ,fmt(0 0 3 3)  ///
	labels("Person-years" "Number of persons" "R2 overall" "R2 within")) ///
    b(3) starlevels(+ 0.10 * 0.05 ** 0.01 *** 0.001) label nogaps not ///
   	addnotes("{\i Note}. FE regression coefficients."  ///
	"Dependent variables: Overall Life Satisfaction (0 to 10) and self-rated health (1 to 5)." ///
	"Statistical significance at: + p < 0.10, * p < 0.05, ** p < 0.01, *** p < 0.001." ///
	"{\i Data}: IAB-BAMF-SOEP refugee survey waves 1 to 4") ///
	alignment(l) ///
	$table3
	
esttab gesund_fe_leg  gesund_fe_lfs gesund_fe_spe gesund_fe_hwu gesund_fe_ov using "$output/Table_3b.rtf", replace /// 
    title({\b Table 3b} "Associations between postarrival experiences and self-rated health")  ///
    mtitles (legal_status LM-status language-skills housing  full_model)   ///
	stat(N N_g  r2_o r2_w  ,fmt(0 0 3 3)  ///
	labels("Person-years" "Number of persons" "R2 overall" "R2 within")) ///
    b(3) starlevels(+ 0.10 * 0.05 ** 0.01 *** 0.001) label nogaps not ///
   	addnotes("{\i Note}. FE regression coefficients."  ///
	"Dependent variables: Overall Life Satisfaction (0 to 10) and self-rated health (1 to 5)." ///
	"Statistical significance at: + p < 0.10, * p < 0.05, ** p < 0.01, *** p < 0.001." ///
	"{\i Data}: IAB-BAMF-SOEP refugee survey waves 1 to 4") ///
	alignment(l) ///
	$table3
 
										 
								
											
/*______________________________________________________________________________

								Tables for supplementary material

_______________________________________________________________________________*/

*~*~*~*~*~*~*~*~*~*~*~*~*~*~*~*~*~*~*~*~*~*~*~*~*~*~*~*~*~*~*~*~*~*~*~*~*~*~*~*~*

* 	DESCRIPTIVE ANALYSES
*~*~*~*~*~*~*~*~*~*~*~*~*~*~*~*~*~*~*~*~*~*~*~*~*~*~*~*~*~*~*~*~*~*~*~*~*~*~*~*~*
*~*~*~*~*~*~*~*~*~*~*~*~*~*~*~*~*~*~*~*~*~*~*~*~*~*~*~*~*~*~*~*~*~*~*~*~*~*~*~*~*

tab why_left_political if why_left_political < 9 & n== 1

*dependent vars over interviews
mean hpp_life_all gesund , over(n)

*a) correlation of dependent and explanatory vars 
pwcorr hpp_life_all gesund  hwunt legal_status_agg  if n== 1,star(.001)
bysort n: pwcorr hpp_life_all gesund  hwunt legal_status_agg ,star(.001)
di (0.2567+0.2058+0.2120+0.2324)/4

*sample design					
tab welle n	, chi	

*--- Transport mode and complexity of the route---------------------------------*
* 
tab n_transport if n_transport_miss != 1 & answer_sensetive_question == 1 & n == 1, sum(escp_dur_y)
tab n_transport if n_transport_miss != 1 & answer_sensetive_question == 1 & n == 1, sum(escp_dur_m)
tab n_transport if n_transport_miss != 1 & answer_sensetive_question == 1 & n == 1, sum(durat_to_Germ_days)
tab direct_arriv if n_transport_miss != 1 & answer_sensetive_question == 1 & n == 1, sum(n_transport)

* impact of transport mode on duration of escape
reg c.durat_to_Germ_days c.n_transport##i.direct_arriv if n_transport_miss != 1 & answer_sensetive_question == 1 & n == 1
margins direct_arriv, at(n_transport=(1 2 3 4 6 8))
marginsplot
 * number of transport modes extend duration of escape for those who arrived 
	* to Germany from transition country; but not for those who arrived directly

reg c.escp_dur_y c.n_transport##i.direct_arriv if n_transport_miss != 1 & answer_sensetive_question == 1 & n == 1
margins direct_arriv, at(n_transport=(1 2 3 4 6 8))
marginsplot
 * number of transport modes extend duration of the whole flight for those who  
	* to Germany via transition country; but not for those who arrived directly

reg c.escp_dur_m c.n_transport##i.direct_arriv if n_transport_miss != 1 & answer_sensetive_question == 1 & n == 1
margins direct_arriv, at(n_transport=(1 2 3 4 6 8))
marginsplot
 * number of transport modes extend duration of the whole flight for those who  
	* to Germany via transition country; but not for those who arrived directly

* impact of transport mode on route
tab mainRefRoute if n_transport_miss != 1 & answer_sensetive_question == 1 & n == 1, sum(n_transport)

mlogit mainRefRoute c.n_transport if n_transport_miss != 1 & answer_sensetive_question == 1 & n == 1, base(6)
*-------------------------------------------------------------------------------*


*~*~*~*~*~*~*~*~*~*~*~*~*~*~*~*~*

recode fin_pers fin_assets (999=.)
gen fin_pers_miss = fin_assets == .
lab var fin_pers_miss "Missing information on financing"

recode eduatt (0 = 99)
replace n_transport = . if n_transport_miss == 1 
replace n_events_escape = . if n_events_escape_miss == 1 

foreach var of varlist n_transport n_transport_miss fin_pers fin_assets ///
	fin_pers_miss n_events_escape n_events_escape_miss {
	replace `var' = . if answer_sensetive_question != 1
	}


tab why_left_agg, gen(why_left_agg)
tab country, gen(country)
tab eduatt, gen(eduatt)
tab ses0_comb, gen(ses0_comb)
tab arrival_yr, gen(arrival_yr)
tab legal_status_agg, gen(legal_status_agg)
tab speak_german, gen(speak_german)
tab partner_ort_aggr2, gen(partner_ort_aggr2)
tab hwunt, gen(hwunt)
tab present_interv, gen(present_interv)
tab bundesland, gen(bundesland)
tab welle, gen(welle)
tab lfs3, gen(lfs3)

*--- Table S2 ------------------------------------------------------------------*
* Descriptive statistics of the prearrival and socioeconomic variables
									
putexcel set $output/Table_S2.xlsx, sheet(table S2) replace

matrix temp = J(76,4,.)
matrix colname temp =  mean sd min max 

#delimit
	global vars 
			why_left_agg1 why_left_agg2 why_left_agg3 why_left_agg4 why_left_agg5
			n_transport
			n_transport_miss
			fin_pers
			fin_assets
			fin_pers_miss
			n_events_escape
			n_events_escape_miss
			answer_sensetive_question
			country1 country2 country3 country4
			eduatt1 eduatt2 eduatt3 eduatt4 eduatt5
			ses0_comb1 ses0_comb2 ses0_comb3 ses0_comb4     
			male
			age
			arrival_yr1 arrival_yr2 arrival_yr3
			legal_status_agg1 legal_status_agg2 legal_status_agg3 legal_status_agg4 legal_status_agg5
			lfs31 lfs32 lfs33 lfs34 lfs35
			speak_german1 speak_german2 speak_german3 speak_german4 speak_german5 speak_german6
			partner_ort_aggr21 partner_ort_aggr22 partner_ort_aggr23
			hwunt1 hwunt2 hwunt3
			present_interv1 present_interv2 present_interv3 present_interv4
			bundesland1 bundesland2 bundesland3 bundesland4 bundesland5 bundesland6 
			bundesland7 bundesland8 bundesland9 bundesland10 bundesland11 bundesland12 
			bundesland13 bundesland14 bundesland15 bundesland16 bundesland17
			welle1 welle2 
	;
#delimit cr

#delimit
	matrix rowname temp = $vars
	;
#delimit cr

sum pid if n == 1
local N = r(N)

matrix list temp

local i=1

foreach var in $vars {
	quietly {
		sum `var' if n == 1
		matrix temp[`i', 1] = r(mean)
		matrix temp[`i', 2] = r(sd)
		matrix temp[`i', 3] = r(min)
		matrix temp[`i', 4] = r(max)
	local i = `i'+1
	}
}

putexcel A1 = "Table S2"
putexcel A2 = matrix(temp), names nformat(number_d3)

local i = 3                              
foreach var of varlist $vars {
	local lab: variable label `var'  /* <- save variable label in local `lab'*/
    qui: putexcel A`i' = "`lab'"   /* <- store contents of `lab' in Table */
    local i = (1+`i')
}

putexcel close

matrix drop _all


tab n_events_escape if n == 1 & n_events_escape > 0

*--- Table S3 ------------------------------------------------------------------*
* Descriptive statistics of time-varying postarrival variables by individual survey participation (number of waves)
									
putexcel set $output/Table_S3.xlsx, sheet(table S3) replace

matrix temp = J(19,5,.)
matrix colname temp =  mean1 mean2 mean3 mean4 total

#delimit
	global vars 
			legal_status_agg1 legal_status_agg2 legal_status_agg3 legal_status_agg4 legal_status_agg5
			lfs31 lfs32 lfs33 lfs34 lfs35
			speak_german1 speak_german2 speak_german3 speak_german4 speak_german5 speak_german6
			hwunt1 hwunt2 hwunt3
	;
#delimit cr

#delimit
	matrix rowname temp = $vars
	;
#delimit cr

matrix list temp

local i=1

foreach var in $vars {
	quietly {
		sum `var' if n == 1
		matrix temp[`i', 1] = r(mean)*100
		sum `var' if n == 2
		matrix temp[`i', 2] = r(mean)*100
		sum `var' if n == 3
		matrix temp[`i', 3] = r(mean)*100
		sum `var' if n == 4
		matrix temp[`i', 4] = r(mean)*100
		sum `var'
		matrix temp[`i', 5] = r(mean)*100
	local i = `i'+1
	}
}

putexcel A1 = "Table S3"
putexcel A2 = matrix(temp), names nformat(number_d2)

local i = 3                              
foreach var of varlist $vars {
	local lab: variable label `var'  /* <- save variable label in local `lab'*/
    qui: putexcel A`i' = "`lab'"   /* <- store contents of `lab' in Table */
    local i = (1+`i')
}

putexcel close

matrix drop _all


*--- Table S4 ------------------------------------------------------------------*
* Descriptive statistics of the controls by individual survey participation (number of waves)
									
putexcel set $output/Table_S4.xlsx, sheet(table S3) replace

matrix temp = J(25,5,.)
matrix colname temp =  mean1 mean2 mean3 mean4 total

#delimit
	global vars 
			present_interv1 present_interv2 present_interv3 present_interv4
			bundesland1 bundesland2 bundesland3 bundesland4 bundesland5 bundesland6 
			bundesland7 bundesland8 bundesland9 bundesland10 bundesland11 bundesland12 
			bundesland13 bundesland14 bundesland15 bundesland16 bundesland17
			welle1 welle2 welle3 welle4
	;
#delimit cr

#delimit
	matrix rowname temp = $vars
	;
#delimit cr

matrix list temp

local i=1

foreach var in $vars {
	quietly {
		sum `var' if n == 1
		matrix temp[`i', 1] = r(mean)*100
		sum `var' if n == 2
		matrix temp[`i', 2] = r(mean)*100
		sum `var' if n == 3
		matrix temp[`i', 3] = r(mean)*100
		sum `var' if n == 4
		matrix temp[`i', 4] = r(mean)*100
		sum `var'
		matrix temp[`i', 5] = r(mean)*100
	local i = `i'+1
	}
}

putexcel A1 = "Table S4"
putexcel A2 = matrix(temp), names nformat(number_d2)

local i = 3                              
foreach var of varlist $vars {
	local lab: variable label `var'  /* <- save variable label in local `lab'*/
    qui: putexcel A`i' = "`lab'"   /* <- store contents of `lab' in Table */
    local i = (1+`i')
}

putexcel close

matrix drop _all


*~*~*~*~*~*~*~*~*~*~*~*~*~*~*~*~*~*~*~*~*~*~*~*~*~*~*~*~*~*~*~*~*~*~*~*~*~*~*~*~*

* 	FROM MULTIVARIATE ANALYSES
*~*~*~*~*~*~*~*~*~*~*~*~*~*~*~*~*~*~*~*~*~*~*~*~*~*~*~*~*~*~*~*~*~*~*~*~*~*~*~*~*
*~*~*~*~*~*~*~*~*~*~*~*~*~*~*~*~*~*~*~*~*~*~*~*~*~*~*~*~*~*~*~*~*~*~*~*~*~*~*~*~*

*--- Table S5 ------------------------------------------------------------------*
esttab hpp_leaving hpp_route hpp_fin hpp_events hpp_full using "$output/Table_S5a.rtf", replace /// 
    title({\b Table S5a} "Associations between prearrival experiences and life satisfaction at the first interview")  ///
	mtitles (leaving_reasons route finance events full_model)   ///
    stat(N r2_a F,fmt(0  3 3 )  ///
	labels("Number of persons" "Adj. R2" "F Statistic")) ///
    b(3) starlevels(+ 0.10 * 0.05 ** 0.01 *** 0.001) label nogaps not ///
   	addnotes("{\i Note}. OLS regression coefficients."  ///
	"Dependent variable: Overall Life Satisfaction (0 to 10)." ///
	"Statistical significance at: + p < 0.10, * p < 0.05, ** p < 0.01, *** p < 0.001." ///
	"{\i Data}: IAB-BAMF-SOEP refugee survey waves 1 to 4") ///
	alignment(l) ///
	coeflabels( ///
	4.country "Afghanistan" ///
	232.country "Eritrea" ///
	368.country "Iraq" ///
	760.country "Country of origin (ref. Syria)" ///
	1.welle "Survey wave at first interview (ref. wave 1)" ///
	2.welle "Wave 2" ///
	3.welle "Wave 3" ///
	age "Age (linear)" ///
	c.age#c.age "Age (quadratic)" ///
	1.bundesland "Federal state (ref. Schleswig-Holstein)" ///
	2.bundesland "Hamburg" ///
	3.bundesland "Lower Saxony" ///
	4.bundesland "Bremen" ///
	5.bundesland "North Rhine-Westphalia" ///
	6.bundesland "Hesse" ///
	7.bundesland "Rhineland-Palatinate" ///
	8.bundesland "Baden-Wuerttemberg" ///
	9.bundesland "Bavaria" ///
	10.bundesland "Saarland" ///
	11.bundesland "Berlin" ///
	12.bundesland "Brandenburg" ///
	13.bundesland "Mecklenburg-Hither Pomerania" ///
	14.bundesland "Saxony" ///
	15.bundesland "Saxony-Anhalt" ///
	16.bundesland "Thuringia" ///
	1.legal_status_agg "Legal status (ref. in process)" ///
	2.legal_status_agg "Protection status granted" ///
	3.legal_status_agg "Protection status denied" ///
	1.present_interv "Person present at interview (ref. partner)" ///
	2.present_interv "Third person" ///
	3.present_interv "No third person" ///
	4.present_interv "Partner & third person" ///
	2014.arrival_yr "2014" ///
	2015.arrival_yr "2015" ///
	2016.arrival_yr "Arrival year (ref. 2016)" ///
	0.male "Gender (ref. female)" ///
	1.male "Male" ///
	1.hwunt "Type of residence (ref. shared accommodation)" ///
	2.hwunt "Private flat/house" ///
	99.hwunt "Missing information" ///
	0.eduatt "Missing information" ///
	1.eduatt "Highest professional educational attainment (ref. no professional education)" ///
	2.eduatt "Vocational" ///
	3.eduatt "University" ///
	4.eduatt "Other" ///
	1.speak_german "Subjective German language proficiency (ref. Not at all)" ///
	2.speak_german "Not very well" ///
	3.speak_german "Averagely" ///
	4.speak_german "Well" ///
	5.speak_german "Very well" ///
	1.answer_sensetive_question "Dummy for answering sensitive questions" ///
	1.why_left_agg "Reasons for leaving (ref. Social reasons only)" ///
	0.why_left_agg "None of these" ///
	2.why_left_agg "Economic reasons only" ///
	3.why_left_agg "Economic and social reasons" ///
	9.why_left_agg "Miss on reasons" ///
	n_transport "Number of different modes of transport" ///
	1.fin_assets "Dummy for marketing assets" ///
	1.fin_pers "Dummy for family/friends" ///
	n_events_escape "Number of traumatic events") ///
	drop(2.bundesland 3.bundesland 4.bundesland 5.bundesland 6.bundesland 7.bundesland 8.bundesland 9.bundesland 10.bundesland 11.bundesland 12.bundesland 13.bundesland 14.bundesland 15.bundesland 16.bundesland 99.bundesland)

esttab gesund_leaving gesund_route gesund_fin gesund_events gesund_full using "$output/Table_S5b.rtf", replace /// 
    title({\b Table S5b} "Associations between prearrival experiences and self-rated health at the first interview")  ///
    mtitles (leaving_reasons route finance events full_model)   ///
	stat(N r2_a F,fmt(0  3 3 )  ///
	labels("Number of persons" "Adj. R2" "F Statistic")) ///
    b(3) starlevels(+ 0.10 * 0.05 ** 0.01 *** 0.001) label nogaps not ///
   	addnotes("{\i Note}. OLS regression coefficients."  ///
	"Dependent variable: Self-rated Health (1 to 5)." ///
	"Statistical significance at: + p < 0.10, * p < 0.05, ** p < 0.01, *** p < 0.001." ///
	"{\i Data}: IAB-BAMF-SOEP refugee survey waves 1 to 4") ///
	alignment(l) ///
	coeflabels( ///
	4.country "Afghanistan" ///
	232.country "Eritrea" ///
	368.country "Iraq" ///
	760.country "Country of origin (ref. Syria)" ///
	1.welle "Survey wave at first interview (ref. wave 1)" ///
	2.welle "Wave 2" ///
	3.welle "Wave 3" ///
	age "Age (linear)" ///
	c.age#c.age "Age (quadratic)" ///
	1.bundesland "Federal state (ref. Schleswig-Holstein)" ///
	2.bundesland "Hamburg" ///
	3.bundesland "Lower Saxony" ///
	4.bundesland "Bremen" ///
	5.bundesland "North Rhine-Westphalia" ///
	6.bundesland "Hesse" ///
	7.bundesland "Rhineland-Palatinate" ///
	8.bundesland "Baden-Wuerttemberg" ///
	9.bundesland "Bavaria" ///
	10.bundesland "Saarland" ///
	11.bundesland "Berlin" ///
	12.bundesland "Brandenburg" ///
	13.bundesland "Mecklenburg-Hither Pomerania" ///
	14.bundesland "Saxony" ///
	15.bundesland "Saxony-Anhalt" ///
	16.bundesland "Thuringia" ///
	1.legal_status_agg "Legal status (ref. in process)" ///
	2.legal_status_agg "Protection status granted" ///
	3.legal_status_agg "Protection status denied" ///
	1.present_interv "Person present at interview (ref. partner)" ///
	2.present_interv "Third person" ///
	3.present_interv "No third person" ///
	4.present_interv "Partner & third person" ///
	2014.arrival_yr "2014" ///
	2015.arrival_yr "2015" ///
	2016.arrival_yr "Arrival year (ref. 2016)" ///
	0.male "Gender (ref. female)" ///
	1.male "Male" ///
	1.hwunt "Art of residence (ref. communal accommodation)" ///
	2.hwunt "Private flat/house" ///
	99.hwunt "Missing information" ///
	0.eduatt "Missing information" ///
	1.eduatt "Highest professional educational attainment (ref. no professional education)" ///
	2.eduatt "Vocational" ///
	3.eduatt "University" ///
	4.eduatt "Other" ///
	1.speak_german "Subjective German language proficiency (ref. Not at all)" ///
	2.speak_german "Not very well" ///
	3.speak_german "Averagely" ///
	4.speak_german "Well" ///
	5.speak_german "Very well" ///
	1.answer_sensetive_question "Dummy for answering sensitive questions" ///
	1.why_left_agg "Reasons for leaving (ref. Social reasons only)" ///
	0.why_left_agg "None of these" ///
	2.why_left_agg "Economic reasons only" ///
	3.why_left_agg "Economic and social reasons" ///
	9.why_left_agg "Miss on reasons" ///
	n_transport "Number of different modes of transport" ///
	1.fin_assets "Dummy for marketing assets" ///
	1.fin_pers "Dummy for family/friends" ///
	n_events_escape "Number of traumatic events" ///
	1.answer_sensetive_question) ///
	drop( 2.bundesland 3.bundesland 4.bundesland 5.bundesland 6.bundesland 7.bundesland 8.bundesland 9.bundesland 10.bundesland 11.bundesland 12.bundesland 13.bundesland 14.bundesland 15.bundesland 16.bundesland 99.bundesland)
			
*--- Table S6 ------------------------------------------------------------------*

esttab hpp_fe_leg  hpp_fe_lfs hpp_fe_spe hpp_fe_hwu hpp_fe_ov using "$output/Table_S6a.rtf", replace /// 
    title({\b Table S6a} "Associations between postarrival experiences and life satisfaction")  ///
	mtitles (legal_status LM-status language-skills housing  full_model)   ///
    stat(N N_g  r2_o r2_w  ,fmt(0 0 3 3)  ///
	labels("Person-years" "Number of persons" "R2 overall" "R2 within")) ///
    b(3) starlevels(+ 0.10 * 0.05 ** 0.01 *** 0.001) label nogaps not ///
   	addnotes("{\i Note}. FE regression coefficients."  ///
	"Dependent variables: Overall Life Satisfaction (0 to 10) and self-rated health (1 to 5)." ///
	"Statistical significance at: + p < 0.10, * p < 0.05, ** p < 0.01, *** p < 0.001." ///
	"{\i Data}: IAB-BAMF-SOEP refugee survey waves 1 to 4") ///
	alignment(l) ///
	coeflabels( ///
	1.welle "Survey wave at first interview (ref. wave 1)" ///
	2.welle "Wave 2" ///
	3.welle "Wave 3" ///
	4.welle "Wave 4" ///
	age "Age (linear)" ///
	c.age#c.age "Age (quadratic)" ///
	1.bundesland "Federal state (ref. Schleswig-Holstein)" ///
	2.bundesland "Hamburg" ///
	3.bundesland "Lower Saxony" ///
	4.bundesland "Bremen" ///
	5.bundesland "North Rhine-Westphalia" ///
	6.bundesland "Hesse" ///
	7.bundesland "Rhineland-Palatinate" ///
	8.bundesland "Baden-Wuerttemberg" ///
	9.bundesland "Bavaria" ///
	10.bundesland "Saarland" ///
	11.bundesland "Berlin" ///
	12.bundesland "Brandenburg" ///
	13.bundesland "Mecklenburg-Hither Pomerania" ///
	14.bundesland "Saxony" ///
	15.bundesland "Saxony-Anhalt" ///
	16.bundesland "Thuringia" ///
	1.legal_status_agg "Legal status (ref. in process)" ///
	2.legal_status_agg "Protection status granted" ///
	3.legal_status_agg "Protection status denied" ///
	4.legal_status_agg "Missing information" ///	
	1.present_interv "Person present at interview (ref. partner)" ///
	2.present_interv "Third person" ///
	3.present_interv "Nobody" ///
	4.present_interv "Partner & third person" ///
	5.lfs3 "Labor market status (ref. inactive)" ///
 	0.lfs3 "Permanent working contract" ///
	1.lfs3 "Temporary working contract" ///
	2.lfs3 "In education" ///
	3.lfs3 	"Job seeking" ///
	1.speak_german "Subjective German language proficiency (ref. Not at all)" ///
	2.speak_german "Not very well" ///
	3.speak_german "Averagely" ///
	4.speak_german "Well" ///
	5.speak_german "Very well" ///
	1.hwunt "Art of residence (ref. communal accommodation)" ///
	2.hwunt "Private flat/house" ///
	99.hwunt "Missing information" ///
	1.n "Panel Conditioning (ref. first interview)" ///
	2.n "2nd interview" ///
	3.n "3rd interview" ///
	4.n "4th interview")
	
esttab gesund_fe_leg  gesund_fe_lfs gesund_fe_spe gesund_fe_hwu gesund_fe_ov using "$output/Table_S6b.rtf", replace /// 
    title({\b Table S6b} "Associations between postarrival experiences and self-rated health")  ///
    mtitles (legal_status LM-status language-skills housing  full_model)   ///
	stat(N N_g  r2_o r2_w  ,fmt(0 0 3 3)  ///
	labels("Person-years" "Number of persons" "R2 overall" "R2 within")) ///
    b(3) starlevels(+ 0.10 * 0.05 ** 0.01 *** 0.001) label nogaps not ///
   	addnotes("{\i Note}. FE regression coefficients."  ///
	"Dependent variables: Overall Life Satisfaction (0 to 10) and self-rated health (1 to 5)." ///
	"Statistical significance at: + p < 0.10, * p < 0.05, ** p < 0.01, *** p < 0.001." ///
	"{\i Data}: IAB-BAMF-SOEP refugee survey waves 1 to 4") ///
	alignment(l) ///
	coeflabels( ///
	1.welle "Survey wave at first interview (ref. wave 1)" ///
	2.welle "Wave 2" ///
	3.welle "Wave 3" ///
	4.welle "Wave 4" ///
	age "Age (linear)" ///
	c.age#c.age "Age (quadratic)" ///
	1.bundesland "Federal state (ref. Schleswig-Holstein)" ///
	2.bundesland "Hamburg" ///
	3.bundesland "Lower Saxony" ///
	4.bundesland "Bremen" ///
	5.bundesland "North Rhine-Westphalia" ///
	6.bundesland "Hesse" ///
	7.bundesland "Rhineland-Palatinate" ///
	8.bundesland "Baden-Wuerttemberg" ///
	9.bundesland "Bavaria" ///
	10.bundesland "Saarland" ///
	11.bundesland "Berlin" ///
	12.bundesland "Brandenburg" ///
	13.bundesland "Mecklenburg-Hither Pomerania" ///
	14.bundesland "Saxony" ///
	15.bundesland "Saxony-Anhalt" ///
	16.bundesland "Thuringia" ///
	1.legal_status_agg "Legal status (ref. in process)" ///
	2.legal_status_agg "Protection status granted" ///
	3.legal_status_agg "Protection status denied" ///
	4.legal_status_agg "Missing information" ///	
	1.present_interv "Person present at interview (ref. partner)" ///
	2.present_interv "Third person" ///
	3.present_interv "Nobody" ///
	4.present_interv "Partner & third person" ///
	5.lfs3 "Labor market status (ref. inactive)" ///
 	0.lfs3 "Permanent working contract" ///
	1.lfs3 "Temporary working contract" ///
	2.lfs3 "In education" ///
	3.lfs3 	"Job seeking" ///
	1.speak_german "Subjective German language proficiency (ref. Not at all)" ///
	2.speak_german "Not very well" ///
	3.speak_german "Averagely" ///
	4.speak_german "Well" ///
	5.speak_german "Very well" ///
	1.hwunt "Art of residence (ref. communal accommodation)" ///
	2.hwunt "Private flat/house" ///
	99.hwunt "Missing information" ///
	1.n "Panel Conditioning (ref. first interview)" ///
	2.n "2nd interview" ///
	3.n "3rd interview" ///
	4.n "4th interview")
				
*--- Table S7 ------------------------------------------------------------------*
esttab hpp_gc_ov  hpp_gc_inp hpp_gc_leg hpp_gc_spe hpp_gc_hwu using "$output/Table_S7.rtf", replace /// 
    title({\b Table S7} "Life satisfaction and postarrival experiences over time")  ///
    stat(N N_g  r2_o r2_w  ,fmt(0 0 3 3)  ///
	labels("Person-years" "Number of persons" "R2 overall" "R2 within")) ///
    b(3) starlevels(+ 0.10 * 0.05 ** 0.01 *** 0.001) label nogaps not ///
   	addnotes("{\i Note}. FE regression coefficients."  ///
	"Dependent variables: Overall Life Satisfaction (0 to 10) ." ///
	"Statistical significance at: + p < 0.10, * p < 0.05, ** p < 0.01, *** p < 0.001." ///
	"{\i Data}: IAB-BAMF-SOEP refugee survey waves 1 to 4") ///
	alignment(l) ///
	coeflabels( ///
	0.time "Years since first interview (ref. 0)" ///
	1.time "1 year since first interview" ///
	2.time "2 years since first interview" ///
	3.time "3 years since first interview" ///
	4.country "Afghanistan" ///
	232.country "Eritrea" ///
	368.country "Iraq" ///
	760.country "Country of origin (ref. Syria)" ///
	1.welle "Survey wave at first interview (ref. wave 1)" ///
	2.welle "Wave 2" ///
	3.welle "Wave 3" ///
	age "Age (linear)" ///
	c.age#c.age "Age (quadratic)" ///
	1.bundesland "Federal state (ref. Schleswig-Holstein)" ///
	2.bundesland "Hamburg" ///
	3.bundesland "Lower Saxony" ///
	4.bundesland "Bremen" ///
	5.bundesland "North Rhine-Westphalia" ///
	6.bundesland "Hesse" ///
	7.bundesland "Rhineland-Palatinate" ///
	8.bundesland "Baden-Wuerttemberg" ///
	9.bundesland "Bavaria" ///
	10.bundesland "Saarland" ///
	11.bundesland "Berlin" ///
	12.bundesland "Brandenburg" ///
	13.bundesland "Mecklenburg-Hither Pomerania" ///
	14.bundesland "Saxony" ///
	15.bundesland "Saxony-Anhalt" ///
	16.bundesland "Thuringia" ///
	1.present_interv "Person present at interview (ref. partner)" ///
	2.present_interv "Third person" ///
	3.present_interv "Nobody" ///
	4.present_interv "Partner & third person" ///
	2014.arrival_yr "2014" ///
	2015.arrival_yr "2015" ///
	2016.arrival_yr "Arrival year (ref. 2016)" ///
	0.male "Gender (ref. female)" ///
	1.male "Male" ///
	1.ses0_comb "Socio-economic status before migration (ref. low)" ///
	2.ses0_comb "Medium" ///
	3.ses0_comb "High" ///
	99.ses0_comb "Missing information" ///
	1.answer_sensetive_question "Dummy for answering sensitive questions" ///
	0.eduatt "Missing information" ///
	1.eduatt "Highest professional educational attainment (ref. no professional education)" ///
	2.eduatt "Vocational"  ///
	3.eduatt "University" ///
	4.eduatt "Other" ///
	0.inpermwork_pop_diff "Working status (ref. never permanent working contract)" ///
	1.inpermwork_pop_diff "Permantent working contract at first interview" ///
	2.inpermwork_pop_diff "Transition into permanent working contract" ///
	0.lstatus_diff "Legal status (ref. never granted protection status)" ///
	1.lstatus_diff "Granted protection status at first interview" ///
	2.lstatus_diff "Transition into granted protection status" ///
	0.speak_german_diff "Language proficiency (ref. never good proficiency)" ///
	1.speak_german_diff "Good proficiency at first interview" ///
	2.speak_german_diff "Transition into good proficiency" ///
	0.hwunt_diff "Accomodation (ref. never in private flat)" ///
	1.hwunt_diff "In privat flat at first interview" ///
	2.hwunt_diff "Transition into private flat" ) 
	
	
*--- Table S8 ------------------------------------------------------------------*
esttab gesund_gc_ov  gesund_gc_inp gesund_gc_leg gesund_gc_spe gesund_gc_hwu using "$output/Table_S8.rtf", replace /// 
    title({\b Table S8} "Self-rated health and postarrival experiences over time")  ///
    stat(N N_g  r2_o r2_w  ,fmt(0 0 3 3)  ///
	labels("Person-years" "Number of persons" "R2 overall" "R2 within")) ///
    b(3) starlevels(+ 0.10 * 0.05 ** 0.01 *** 0.001) label nogaps not ///
   	addnotes("{\i Note}. FE regression coefficients."  ///
	"Dependent variables: Self-rated health (1 to 5)." ///
	"Statistical significance at: + p < 0.10, * p < 0.05, ** p < 0.01, *** p < 0.001." ///
	"{\i Data}: IAB-BAMF-SOEP refugee survey waves 1 to 4") ///
	alignment(l) ///
	coeflabels( ///
	0.time "Years since first interview (ref. 0)" ///
	1.time "1 year since first interview" ///
	2.time "2 years since first interview" ///
	3.time "3 years since first interview" ///
	4.country "Afghanistan" ///
	232.country "Eritrea" ///
	368.country "Iraq" ///
	760.country "Country of origin (ref. Syria)" ///
	1.welle "Survey wave at first interview (ref. wave 1)" ///
	2.welle "Wave 2" ///
	3.welle "Wave 3" ///
	age "Age (linear)" ///
	c.age#c.age "Age (quadratic)" ///
	1.bundesland "Federal state (ref. Schleswig-Holstein)" ///
	2.bundesland "Hamburg" ///
	3.bundesland "Lower Saxony" ///
	4.bundesland "Bremen" ///
	5.bundesland "North Rhine-Westphalia" ///
	6.bundesland "Hesse" ///
	7.bundesland "Rhineland-Palatinate" ///
	8.bundesland "Baden-Wuerttemberg" ///
	9.bundesland "Bavaria" ///
	10.bundesland "Saarland" ///
	11.bundesland "Berlin" ///
	12.bundesland "Brandenburg" ///
	13.bundesland "Mecklenburg-Hither Pomerania" ///
	14.bundesland "Saxony" ///
	15.bundesland "Saxony-Anhalt" ///
	16.bundesland "Thuringia" ///
	1.present_interv "Person present at interview (ref. partner)" ///
	2.present_interv "Third person" ///
	3.present_interv "Nobody" ///
	4.present_interv "Partner & third person" ///
	2014.arrival_yr "2014" ///
	2015.arrival_yr "2015" ///
	2016.arrival_yr "Arrival year (ref. 2016)" ///
	0.male "Gender (ref. female)" ///
	1.male "Male" ///
	1.ses0_comb "Socio-economic status before migration (ref. low)" ///
	2.ses0_comb "Medium" ///
	3.ses0_comb "High" ///
	99.ses0_comb "Missing information" ///
	1.answer_sensetive_question "Dummy for answering sensitive questions" ///
	0.eduatt "Missing information" ///
	1.eduatt "Highest professional educational attainment (ref. no professional education)" ///
	2.eduatt "Vocational"  ///
	3.eduatt "University" ///
	4.eduatt "Other" ///
	0.inpermwork_pop_diff "Working status (ref. never permanent working contract)" ///
	1.inpermwork_pop_diff "Permantent working contract at first interview" ///
	2.inpermwork_pop_diff "Transition into permanent working contract" ///
	0.lstatus_diff "Legal status (ref. never granted protection status)" ///
	1.lstatus_diff "Granted protection status at first interview" ///
	2.lstatus_diff "Transition into granted protection status" ///
	0.speak_german_diff "Language proficiency (ref. never good proficiency)" ///
	1.speak_german_diff "Good proficiency at first interview" ///
	2.speak_german_diff "Transition into good proficiency" ///
	0.hwunt_diff "Accomodation (ref. never in private flat)" ///
	1.hwunt_diff "In privat flat at first interview" ///
	2.hwunt_diff "Transition into private flat" ) 
											
											
********************************************************************************
********************************************************************************
********************************************************************************
********************************************************************************
exit											
											
