# Supplementary material for: The Impact of Pre- and Postarrival Mechanisms on Self-rated Health and Life Satisfaction Among Refugees in Germany
Source: Front Sociol. 2021 Jul 6;6:693518. doi: 10.3389/fsoc.2021.693518 (PMC8289889; doi:10.3389/fsoc.2021.693518)
Supplement: Supplementary file 3 [file DataSheet2.ZIP › 3_robustness_check.do]

*~*~*~*~*~*~*~*~*~*~*~*~*~*~*~*~*~*~*~*~*~*~*~*~*~*~*~*~*~*~*~*~*~*~*~*~*~*~*~*~*
*~*~*~*~*~*~*~*~*~*~*~*~*~*~*~*~*~*~*~*~*~*~*~*~*~*~*~*~*~*~*~*~*~*~*~*~*~*~*~*~*
*		Elena Ambrosetti, Hans Dietrich, Yuliya Kosyakova, Alexander Patzina (2021). 
*		The impact of pre- and postarrival mechanisms on self-rated health and 
*		life satisfaction among refugees in Germany
*		In preparation for Frontiers of Sociology 

*		corresponding author: Yuliya Kosyakova
*		e-Mail for correspondence: Yuliya.Kosyakova@alumni.eui.eu
*~*~*~*~*~*~*~*~*~*~*~*~*~*~*~*~*~*~*~*~*~*~*~*~*~*~*~*~*~*~*~*~*~*~*~*~*~*~*~*~*
*~*~*~*~*~*~*~*~*~*~*~*~*~*~*~*~*~*~*~*~*~*~*~*~*~*~*~*~*~*~*~*~*~*~*~*~*~*~*~*~*

/*------------------------------------------------------------------------------
  ------------------------------------------------------------------------------
 3_robustness_check.do
  
  Preparation of the survey data.
  
http://about.paneldata.org/soep/dtc/data-structure.html
  Code	Meaning
-1	no answer / don’t know
-2	does not apply
-3	implausible value
-4	Inadmissable multiple response
-5	Not included in this version of the questionnaire
-6	Version of questionnaire with modified filtering
-8	Question not part of the survey program this year*

------------------------------------------------------------------------------
------------------------------------------------------------------------------*/
// configuration file
run config 

********************************************************************************
********************************************************************************
********************************************************************************
*~*~*~*~*~*~*~*~*~*~*~*~*~*~*~*~*~*~*~*~*~*~*~*~*~*~*~*~*~*~*~*~*~*~*~*~*~*~*~*~*
log using $output/3_robustness_check_$date.log, replace
*~*~*~*~*~*~*~*~*~*~*~*~*~*~*~*~*~*~*~*~*~*~*~*~*~*~*~*~*~*~*~*~*~*~*~*~*~*~*~*~*
*~*~*~*~*~*~*~*~*~*~*~*~*~*~*~*~*~*~*~*~*~*~*~*~*~*~*~*~*~*~*~*~*~*~*~*~*~*~*~*~*

use $dataout/FoS_data.dta, clear

* LIFE SATISFACTION
*********************
*random effect model
eststo hpp_gc_ov: xtreg hpp_life_all       	i.time ib760.country ///
											i.welle c.age##c.age  i.bundesland  /// 
											i.inpermwork_pop_diff i.lstatus_diff i.speak_german_diff  i.hwunt_diff ///
											i.lstatus_evmiss i.speak_german_evmiss  i.hwunt_evmiss ///
											i.ses0_comb ///
											ib2016.arrival_yr ///
											i.present_interv i.male ib1.eduatt  ///
											i.answer_sensetive_question ///
											, vce(cluster pid) re


*hierarchical model 
eststo hpp_gc_r: xtmixed hpp_life_all       					i.time ib760.country ///
											i.welle c.age##c.age  i.bundesland  /// 
											i.inpermwork_pop_diff i.lstatus_diff i.speak_german_diff  i.hwunt_diff ///
											i.ses0_comb ///
											ib2016.arrival_yr ///
											i.present_interv i.male ib1.eduatt  ///
											i.answer_sensetive_question ///
											|| pid: ///
											, cov(unstr) mle
											
			
				
** SELF-RATED HEALTH
*********************
*random effect model

eststo gesund_gc_ov: xtreg gesund           i.time ib760.country ///
											i.welle c.age##c.age  i.bundesland  /// 
											i.inpermwork_pop_diff i.lstatus_diff i.speak_german_diff  i.hwunt_diff ///
											i.lstatus_evmiss i.speak_german_evmiss  i.hwunt_evmiss ///
											i.ses0_comb ///
											ib2016.arrival_yr ///
											i.present_interv i.male ib1.eduatt  ///
											i.answer_sensetive_question ///
											, vce(cluster pid) re
							 
*hierarchical model 
eststo gesund_gc_r: xtmixed gesund           					i.time ib760.country ///
											i.welle c.age##c.age  i.bundesland  /// 
											i.inpermwork_pop_diff i.lstatus_diff i.speak_german_diff  i.hwunt_diff ///
											i.ses0_comb ///
											ib2016.arrival_yr ///
											i.present_interv i.male ib1.eduatt  ///
											i.answer_sensetive_question ///
											|| pid: ///
											, cov(unstr) mle
							 


*--- Figuress ------------------------------------------------------------------*

global xtitleopt xtitle("Time since first interview",size(vlarge)) 
global ytitleopt_ls ytitle("Life satisfaction", size(vlarge))
global ytitleopt_h ytitle("Self-rated health", size(vlarge))
global regionopt plotregion(fcolor(none) lcolor(black) lpattern(solid)) graphregion(color(white)) 
global titleopt span position(11) size(vlarge)
global xlabelopt xlabel(0 "0" 1 "1" 2 "2" 3 "3", labsize(large)) 
global ylabelopt_ls ylabel(6.5 (.5) 8, labsize(large))
global ylabelopt_ls2 ylabel(5 (.5) 8, labsize(large))
global ylabelopt_h ylabel(3.4 (.2) 4.4, labsize(large))
global legendopt_all row(3) ring(0) pos(6) size(medlarge)
global legendtitleopt_all col(black) size(large))


*--- Figure R1 ------------------------------------------------------------------*

est restore hpp_gc_ov
margins, at(time=(0 1 2 3))
#delimit
	marginsplot,
		level(95) $xlabelopt $ylabelopt_ls $regionopt  
		$xtitleopt $ytitleopt_ls 
		title("Random Effects Model", $titleopt) 
		name(FigureS1a,replace)
		;
#delimit cr

est restore hpp_gc_r
margins, at(time=(0 1 2 3))
#delimit
	marginsplot,
		level(95) $xlabelopt $ylabelopt_ls $regionopt  
		$xtitleopt $ytitleopt_ls 
		title("Hierarchical Model", $titleopt) 
		name(FigureS1b,replace)
		;
#delimit cr

#delimit
	graph combine FigureS1a FigureS1b, 
	name(FigureS1, replace) 
	col(2) ysize(8) xsize(22)
		;
#delimit cr
graph save "$output/FigureS1.gph", replace 
graph export "$output/FigureS1.pdf", replace 


*--- Figure R2 ------------------------------------------------------------------*
est restore gesund_gc_ov
margins, at(time=(0 1 2 3))
#delimit
marginsplot,
	level(95) $xlabelopt $ylabelopt_h $regionopt  
	$xtitleopt $ytitleopt_h 
	$regionopt title("Random Effects Model", $titleopt) 
	name(FigureS2a, replace)
		;
#delimit cr

est restore gesund_gc_r
margins, at(time=(0 1 2 3))
#delimit
marginsplot,
	level(95) $xlabelopt $ylabelopt_h $regionopt  
	$xtitleopt $ytitleopt_h 
	$regionopt title("Hierarchical Model", $titleopt) 
	name(FigureS2b, replace)
		;
#delimit cr
				
#delimit
	graph combine FigureS2a FigureS2b, 
	name(FigureS2, replace) 
	col(2) ysize(8) xsize(22)
		;
#delimit cr
graph save "$output/FigureS2.gph", replace 
graph export "$output/FigureS2.pdf", replace 


											
********************************************************************************
********************************************************************************
********************************************************************************
********************************************************************************
exit											
											
