# Supplementary material for: The Impact of Pre- and Postarrival Mechanisms on Self-rated Health and Life Satisfaction Among Refugees in Germany
Source: Front Sociol. 2021 Jul 6;6:693518. doi: 10.3389/fsoc.2021.693518 (PMC8289889; doi:10.3389/fsoc.2021.693518)
Supplement: Supplementary file 3 [file DataSheet2.ZIP › config.do]

********************************************************************************
********************************************************************************
* Author: Yuliya Kosyakova  												****	
																			****
* FoS																    ****
* Datum: 27.05.2021														****
********************************************************************************
********************************************************************************
clear	
clear mata
clear matrix			
version 16.1 		

capt log close _all	// close all log files


/******* Config *******/

* upgrade
global version "A"	// version of revision
global workingDir ".../WorkinProg_Ref_Health/Analyses/" // working directory (set to current working directory)

global SOEP ".../SOEP-CORE_v36/SOEP-CORE.v36eu_STATA"

/**********************/

/*** do not edit here ***/
global dataout 		= "${workingDir}/savedata"		// directory for temporary data files
global output		= "${workingDir}/results"	// directory for output files

cd "$workingDir" 			// change to working directory

capt mkdir "$tempDir" 		// create directory for temporary files (if not there)
capt mkdir "$logDir" 		// create directory for log files (if not there)
/*** do not edit here (end) ***/

set varabbrev off	// turn off stata's akward feature of abbreviating variable names
set more off		// turn off the "more"
global config = 1	// a flag that config file was executed already

global date = string( d(`c(current_date)'), "%tdCYND" )
mac list date
set dp period
set scheme s1mono
set maxvar 10000
